# Supplementary material for: Quantitative Trait Locus Mapping Combined with RNA Sequencing Reveals the Molecular Basis of Seed Germination in Oilseed Rape
Source: Biomolecules. 2021 Nov 27;11(12):1780. doi: 10.3390/biom11121780 (PMC8698463; doi:10.3390/biom11121780)
Supplement: Supplementary file 1 [file biomolecules-11-01780-s001.zip]

Archive with 8 entries (8 files):
- Supplementary Tables/Table S1.xls
- Supplementary Tables/Table S2.xls
- Supplementary Tables/Table S3.xls
- Supplementary Tables/Table S4.xls
- Supplementary Tables/Table S5.xls
- Supplementary Tables/Table S6.xls
- Supplementary Tables/Table S7.xls
- Supplementary Tables/Table S8.xls
