# Supplementary material for: Quantitative Trait Locus Mapping Combined with RNA Sequencing Reveals the Molecular Basis of Seed Germination in Oilseed Rape
Source: Biomolecules. 2021 Nov 27;11(12):1780. doi: 10.3390/biom11121780 (PMC8698463; doi:10.3390/biom11121780)
Supplement: Supplementary file 1 [file biomolecules-11-01780-s001.zip › Supplementary Tables/Table S1.xls]

## Sheet: Sheet1
Table S1. GO terms that are significantly enriched by DEGs in the (A1>A0)&(H1>H0) group.
GO_ID	GO_term	GO_function	GO_category	GO_class	Genes	S gene number	TS gene number	B gene number	TB gene number	p_value
GO:0006099	tricarboxylic acid cycle	biological_process	TCA cycle process	5	BnaA03g00820D;BnaC07g06150D;BnaC09g18140D;BnaA07g03150D;BnaA09g17390D;BnaA05g24610D;BnaC05g38590D;BnaA05g00440D	8	2088	65	37401	0.0277758
GO:0005975	carbohydrate metabolic process	biological_process	sugar metabolism	5	BnaC06g38540D;BnaC08g25210D;BnaA06g23560D;BnaC02g17130D;BnaC01g15540D;BnaA09g08650D;BnaA09g00340D;BnaC03g67970D;BnaA03g44890D;BnaA07g06190D;BnaC09g06400D;BnaC05g39570D;BnaA01g27010D;BnaC04g49630D;BnaC09g08880D;BnaC09g00910D;BnaC03g24340D;BnaA07g33910D;BnaC03g50550D;BnaC03g29280D;BnaC05g40680D;BnaC01g08120D;BnaC05g01340D;BnaA02g20530D;BnaA01g32870D;BnaA06g29640D;BnaC02g28120D;BnaA05g25600D;BnaA03g…	142	2088	950	37401	0
GO:0006073	cellular glucan metabolic process	biological_process	sugar metabolism	8	BnaA01g06730D;BnaA01g06740D;BnaC09g00910D;BnaC01g17710D;BnaA10g11500D;BnaA03g38180D;BnaC07g42500D;BnaA03g25760D;BnaC02g11480D;BnaA09g01390D;BnaC09g32750D;BnaC01g08120D;BnaC04g08400D;BnaA01g06750D;BnaC07g04460D;BnaC03g67970D;BnaC03g67960D;BnaC01g08130D;BnaA03g50060D;BnaA06g07180D;BnaA05g07550D;BnaC07g42520D;BnaA08g13110D;BnaC01g08110D	24	2088	61	37401	6.10623e-15
GO:0006032	chitin catabolic process	biological_process	sugar metabolism	8	BnaA10g01020D;BnaA03g20340D;BnaC03g24360D;BnaA09g34290D;BnaC03g24340D;BnaA09g15430D;BnaC01g38390D;BnaA05g26640D;BnaC05g40680D;BnaC08g25210D;BnaA03g20330D;BnaC08g01540D;BnaC03g19370D;BnaA09g00340D;BnaC05g01140D;BnaC04g49100D	16	2088	44	37401	7.86855e-10
GO:0045226	extracellular polysaccharide biosynthetic process	biological_process	sugar metabolism	9	BnaC06g38990D;BnaC09g12890D;BnaC06g06370D;BnaA09g12970D;BnaA06g00900D;BnaC01g36590D;BnaC05g38810D;BnaC05g13120D;BnaA06g11470D	9	2088	14	37401	8.02885e-09
GO:0019673	GDP-mannose metabolic process	biological_process	sugar metabolism	9	BnaC07g32110D;BnaC08g22580D;BnaA01g19590D;BnaA09g31740D;BnaC01g23490D;BnaA03g41220D	6	2088	6	37401	3.00701e-08
GO:0030244	cellulose biosynthetic process	biological_process	sugar metabolism	11	BnaA01g33130D;BnaC01g06090D;BnaC02g06160D;BnaA10g17590D;BnaA02g02720D;BnaA03g27800D;BnaA01g04600D;BnaC05g48410D;BnaA05g32300D;BnaC02g43280D;BnaC02g06930D;BnaC04g49980D;BnaC09g42220D;BnaA02g03310D;BnaC03g07130D;BnaC05g01400D	16	2088	67	37401	6.24683e-07
GO:0019307	mannose biosynthetic process	biological_process	sugar metabolism	9	BnaC03g25450D;BnaC03g25460D;BnaA03g21160D;BnaC04g04500D;BnaA05g05120D	5	2088	6	37401	3.08873e-06
GO:0005985	sucrose metabolic process	biological_process	sugar metabolism	8	BnaA03g08110D;BnaC09g37040D;BnaC03g10290D;BnaA10g14710D	4	2088	25	37401	0.0479819
GO:0000160	phosphorelay signal transduction system	biological_process	signal transduction	6	BnaC08g27970D;BnaA04g14760D;BnaA06g22370D;BnaC08g18570D;BnaC07g43590D;BnaC03g48210D;BnaA01g24090D;BnaA05g02140D;BnaA06g06240D;BnaA04g09170D;BnaA09g48160D;BnaC05g07990D;BnaA08g25770D;BnaA06g13210D;BnaC01g31130D;BnaC04g47580D;BnaA09g02590D;BnaC04g01810D;BnaC04g31390D;BnaC03g51340D	20	2088	121	37401	1.22514e-05
GO:0007264	small GTPase mediated signal transduction	biological_process	signal transduction	6	BnaC08g06360D;BnaA06g30490D;BnaA02g14900D;BnaC02g19830D;BnaA09g50220D;BnaC03g69320D;BnaA09g31000D;BnaA02g25090D;BnaA03g02850D;BnaC05g00710D;BnaC06g31510D;BnaA08g26550D;BnaA08g20460D;BnaA10g04820D;BnaC05g18830D;BnaC09g07180D;BnaC02g31750D;BnaC02g33280D;BnaA04g04620D;BnaA08g01560D;BnaC01g27280D;BnaA09g15410D;BnaC07g18630D;BnaA09g07300D;BnaA10g07540D;BnaC06g36540D	26	2088	282	37401	0.00869928
GO:0006857	oligopeptide transport	biological_process	protein metabolism	9	BnaC08g41560D;BnaC07g13630D;BnaA09g30560D;BnaA07g12830D;BnaC08g15370D;BnaA02g01590D;BnaA07g10390D;BnaC04g17300D	8	2088	44	37401	0.00272179
GO:0016567	protein ubiquitination	biological_process	protein metabolism	11	BnaA07g10180D;BnaC07g13370D;BnaC05g18420D;BnaA04g05410D;BnaC03g49620D;BnaC04g28210D;BnaC04g44960D;BnaC05g18430D;BnaA04g20950D;BnaA07g03410D;BnaA03g16430D;BnaC04g34510D;BnaA09g30150D;BnaA09g32910D;BnaC03g19810D;BnaA02g12360D;BnaA05g21450D	17	2088	176	37401	0.0198636
GO:0006508	proteolysis	biological_process	protein metabolism	7	BnaC02g41710D;BnaA03g50360D;BnaC03g44450D;BnaC07g18060D;BnaA04g04140D;BnaA09g15240D;BnaA09g34280D;BnaC05g33410D;BnaC02g08470D;BnaC01g37240D;BnaA01g19230D;BnaC09g14910D;BnaA01g10620D;BnaA01g06330D;BnaC08g00210D;BnaC04g31880D;BnaC01g38610D;BnaA10g05390D;BnaA09g27050D;BnaA03g22880D;BnaC03g37790D;BnaA07g34830D;BnaA07g23920D;BnaC07g42780D;BnaA10g15960D;BnaA09g42290D;BnaC05g44060D;BnaA05g09670D;BnaA10g…	65	2088	924	37401	0.0337363
GO:0008610	lipid biosynthetic process	biological_process	lipid metabolism	6	BnaC06g25830D;BnaC01g03770D;BnaC07g17300D;BnaC07g07970D;BnaC04g15590D;BnaC07g45150D;BnaA10g02480D;BnaA07g06420D;BnaC05g02350D;BnaC07g05570D;BnaC02g30500D;BnaA06g36580D;BnaC08g33100D;BnaA07g03590D;BnaC08g46130D;BnaA01g02520D;BnaA07g14020D;BnaC05g00780D;BnaA09g40640D;BnaC07g04810D;BnaA06g04280D;BnaC01g03780D;BnaC04g00710D	23	2088	78	37401	2.33864e-11
GO:0006633	fatty acid biosynthetic process	biological_process	lipid metabolism	10	BnaA03g20420D;BnaC06g25830D;BnaA10g18680D;BnaA10g02480D;BnaC07g04810D;BnaC07g17300D;BnaC04g15590D;BnaC02g11200D;BnaA06g04280D;BnaA06g36580D;BnaC08g33100D;BnaC07g05570D;BnaA04g20340D;BnaA07g05070D;BnaA09g40640D;BnaA07g03590D;BnaC05g00780D;BnaA10g11680D;BnaC08g46130D;BnaA04g07120D;BnaC05g02350D;BnaA04g20360D;BnaA03g17570D;BnaC03g20900D;BnaC02g30500D;BnaA07g14020D;BnaA02g08090D;BnaC09g42420D;BnaC04g…	29	2088	200	37401	2.45009e-06
GO:0006629	lipid metabolic process	biological_process	lipid metabolism	5	BnaA02g09320D;BnaC06g18430D;BnaC05g36950D;BnaA10g04030D;BnaC03g59270D;BnaA08g28600D;BnaA07g22350D;BnaC02g32000D;BnaC09g42620D;BnaC05g06980D;BnaC03g07520D;BnaA03g42490D;BnaA03g37780D;BnaA05g33110D;BnaC06g06760D;BnaC09g34010D;BnaA08g18210D;BnaC09g18630D;BnaC03g58810D;BnaC04g33210D;BnaC03g53090D;BnaC03g59260D;BnaC06g13430D;BnaC07g33570D;BnaC05g42010D;BnaA03g11610D;BnaC08g01790D;BnaA04g00050D;BnaA05g…	47	2088	460	37401	5.33045e-05
GO:0006869	lipid transport	biological_process	lipid metabolism	7	BnaC04g06760D;BnaA03g09540D;BnaA01g19350D;BnaC04g45800D;BnaA04g22080D;BnaA03g38500D;BnaC07g32320D;BnaC03g45300D	8	2088	43	37401	0.00233965
GO:0006071	glycerol metabolic process	biological_process	lipid metabolism	8	BnaC01g18900D;BnaA04g10820D;BnaC04g33210D;BnaC06g13430D;BnaA01g15810D;BnaA07g22350D;BnaA07g31350D	7	2088	48	37401	0.0165271
GO:0006631	fatty acid metabolic process	biological_process	lipid metabolism	9	BnaC09g41590D;BnaA03g20420D;BnaC03g49190D;BnaA10g18090D;BnaA06g24040D	5	2088	34	37401	0.0389882
GO:0015671	oxygen transport	biological_process	electron transfer	7	BnaC01g05740D;BnaA01g04300D	2	2088	6	37401	0.040202
GO:0016998	cell wall macromolecule catabolic process	biological_process	cellular component metabolism	8	BnaA05g26640D;BnaC03g19370D;BnaC04g36160D;BnaC01g38390D;BnaC08g25210D;BnaA04g13870D;BnaA03g20340D;BnaC03g24360D;BnaC05g40680D;BnaC08g01540D;BnaC04g49100D;BnaA03g20330D;BnaC03g24340D;BnaA10g01020D;BnaA09g34290D;BnaA09g00340D;BnaA09g15430D;BnaC05g01140D	18	2088	68	37401	2.25038e-08
GO:0009664	plant-type cell wall organization	biological_process	cellular component metabolism	7	BnaC02g03580D;BnaA08g20330D;BnaA04g16780D;BnaC05g38200D;BnaC06g15300D;BnaA09g29940D;BnaA05g01790D;BnaA03g19130D;BnaA02g08750D;BnaA04g22910D;BnaC06g18710D;BnaA07g21170D;BnaA07g14280D;BnaC03g31460D;BnaA05g24160D	15	2088	64	37401	1.79786e-06
GO:0042545	cell wall modification	biological_process	cellular component metabolism	7	BnaA06g20930D;BnaA04g27070D;BnaA01g03620D;BnaA01g29470D;BnaC01g37010D;BnaC04g51190D;BnaC08g20880D;BnaA08g27240D;BnaA06g16090D;BnaA01g31480D;BnaA10g25280D;BnaC09g27910D;BnaA06g00690D;BnaC06g06610D;BnaA01g20750D;BnaA05g25150D;BnaC09g50270D	17	2088	103	37401	5.47352e-05
GO:0006334	nucleosome assembly	biological_process	cellular component metabolism	7	BnaC04g27070D;BnaA09g34410D;BnaC03g55650D;BnaA03g08700D;BnaC03g11030D;BnaA09g33930D;BnaA06g04320D;BnaC05g32170D;BnaA05g20240D;BnaA10g21880D;BnaC04g29010D;BnaC08g43530D;BnaC09g46270D;BnaC05g27040D;BnaC03g21660D;BnaA08g26540D;BnaC03g26410D;BnaC04g28830D;BnaA04g04590D;BnaC09g16950D	20	2088	173	37401	0.00166369
GO:0007017	microtubule-based process	biological_process	cellular component metabolism	4	BnaA08g09560D;BnaA06g01670D;BnaA03g44640D;BnaC07g30540D;BnaC03g09740D;BnaA07g32090D;BnaA05g16010D;BnaA03g07740D;BnaA06g26420D	9	2088	69	37401	0.0142733
GO:0007030	Golgi organization	biological_process	cellular component metabolism	6	BnaC03g08950D;BnaA03g07050D	2	2088	6	37401	0.040202
GO:0006556	S-adenosylmethionine biosynthetic process	biological_process	amino acid metabolism	8	BnaC03g20310D;BnaA03g34510D;BnaA05g07530D;BnaC04g08360D;BnaA03g26530D;BnaC03g39970D;BnaA03g16860D	7	2088	11	37401	4.52588e-07
GO:0009086	methionine biosynthetic process	biological_process	amino acid metabolism	11	BnaA10g16880D;BnaA09g38220D;BnaC06g17620D;BnaC02g07610D;BnaA07g18600D;BnaC03g08690D;BnaA03g28400D;BnaC08g30190D;BnaA02g03770D	9	2088	20	37401	4.95638e-07
GO:0006542	glutamine biosynthetic process	biological_process	amino acid metabolism	12	BnaA04g07450D;BnaC04g30250D;BnaA04g08160D;BnaC04g29670D;BnaA05g22420D;BnaC05g35690D;BnaA07g15990D;BnaA02g12430D	8	2088	20	37401	6.40072e-06
GO:0006555	methionine metabolic process	biological_process	amino acid metabolism	10	BnaA09g38220D;BnaC06g17620D;BnaC08g30190D;BnaA07g18600D	4	2088	6	37401	0.000132656
GO:0000103	sulfate assimilation	biological_process	amino acid metabolism	6	BnaA03g54400D;BnaC09g08710D;BnaC05g15510D;BnaC01g00790D;BnaA09g08410D;BnaA03g38670D	6	2088	19	37401	0.000433849
GO:0006564	L-serine biosynthetic process	biological_process	amino acid metabolism	12	BnaC08g17520D;BnaA01g02930D;BnaA08g22970D;BnaA08g22510D;BnaC01g04190D	5	2088	20	37401	0.00413292
GO:0006807	nitrogen compound metabolic process	biological_process	amino acid metabolism	4	BnaC04g29670D;BnaC05g35690D;BnaA02g12430D;BnaA04g07450D;BnaC04g30250D;BnaA04g08160D;BnaA07g15990D;BnaA05g22420D	8	2088	57	37401	0.0134096
GO:0009446	putrescine biosynthetic process	biological_process	amino acid metabolism	11	BnaC09g47750D;BnaA10g23180D	2	2088	5	37401	0.0278208
GO:0055114	oxidation-reduction process	biological_process	other	4	BnaC04g36290D;BnaC09g12490D;BnaA03g51010D;BnaA03g00500D;BnaC02g03980D;BnaA05g33400D;BnaC08g24860D;BnaC05g10390D;BnaA06g33040D;BnaA07g07120D;BnaA09g07380D;BnaA09g46860D;BnaC01g36940D;BnaA09g13300D;BnaC02g11200D;BnaA10g04030D;BnaA02g12280D;BnaC01g01050D;BnaC07g17940D;BnaC03g06980D;BnaC02g03650D;BnaC07g46060D;BnaC01g01530D;BnaA09g17390D;BnaC05g34660D;BnaC03g24830D;BnaC07g47260D;BnaA09g44060D;BnaA03g…	226	2088	2583	37401	7.34002e-12
GO:0044237	cellular metabolic process	biological_process	other	4	BnaA09g31740D;BnaC07g07730D;BnaA02g07140D;BnaC06g38990D;BnaC08g22580D;BnaC06g06370D;BnaC05g13120D;BnaA09g48990D;BnaC09g12180D;BnaC08g02460D;BnaC02g05680D;BnaA06g00900D;BnaA07g06190D;BnaA03g37120D;BnaA07g12670D;BnaC01g23490D;BnaC07g32110D;BnaC05g38810D;BnaA03g50170D;BnaA03g41220D;BnaC07g42660D;BnaA01g23480D;BnaA09g12250D;BnaA08g27100D;BnaA02g34780D;BnaA04g26150D;BnaA06g12110D;BnaA01g19590D;BnaC01g…	33	2088	181	37401	1.73292e-09
GO:0006796	phosphate-containing compound metabolic process	biological_process	other	6	BnaA04g04610D;BnaA09g51480D;BnaC09g46990D;BnaA10g22430D;BnaA02g20410D;BnaA09g33870D;BnaC08g24660D;BnaA10g00790D;BnaC02g27940D	9	2088	21	37401	8.24216e-07
GO:0006979	response to oxidative stress	biological_process	other	5	BnaC07g42360D;BnaC02g42920D;BnaC09g25420D;BnaC04g48960D;BnaA09g07380D;BnaA06g04380D;BnaC02g42930D;BnaA02g34070D;BnaA02g29220D;BnaC09g48850D;BnaC08g43490D;BnaA09g49190D;BnaA05g11240D;BnaA06g23250D;BnaA01g06830D;BnaC02g18660D;BnaC01g01400D;BnaC08g39510D;BnaA06g23270D;BnaC09g08690D;BnaA04g22000D;BnaC03g50060D;BnaC05g05550D;BnaC09g50000D;BnaC02g37290D;BnaA09g02240D;BnaA02g34060D	27	2088	196	37401	1.40007e-05
GO:0008152	metabolic process	biological_process	other	3	BnaC04g39460D;BnaA07g15990D;BnaC05g41870D;BnaA08g22510D;BnaC02g30500D;BnaA03g06500D;BnaC02g24920D;BnaC03g19380D;BnaA02g30820D;BnaA05g20120D;BnaA01g02930D;BnaA04g17090D;BnaA06g04280D;BnaA05g23290D;BnaA01g07250D;BnaC08g13960D;BnaA06g17930D;BnaC05g14820D;BnaA05g00750D;BnaC02g03490D;BnaC03g25940D;BnaA09g22280D;BnaA06g36580D;BnaA03g00530D;BnaC08g33100D;BnaA09g02880D;BnaA04g03710D;BnaA08g20300D;BnaC08g…	128	2088	1631	37401	6.5034e-05
GO:0009415	response to water	biological_process	other	6	BnaA07g32420D;BnaA07g11450D;BnaC05g15780D;BnaA07g21490D;BnaC06g36880D	5	2088	15	37401	0.00101098
GO:0055085	transmembrane transport	biological_process	other	6	BnaC01g00120D;BnaA01g33330D;BnaA03g32760D;BnaA03g07720D;BnaA02g26940D;BnaA04g22280D;BnaC01g20380D;BnaC09g15370D;BnaA09g15640D;BnaC09g12880D;BnaC05g16060D;BnaC03g54220D;BnaA10g16940D;BnaA01g29870D;BnaC04g36270D;BnaC09g09390D;BnaA03g15810D;BnaA03g04480D;BnaC04g35000D;BnaA04g26870D;BnaA02g11800D;BnaC02g16210D;BnaC01g39820D;BnaA03g07630D;BnaA05g00460D;BnaA01g04530D;BnaA05g06210D;BnaA08g15080D;BnaA08g…	87	2088	1140	37401	0.00205701
GO:0009269	response to desiccation	biological_process	other	6	BnaA04g25530D;BnaC03g24650D;BnaC04g49420D	3	2088	6	37401	0.00305842
GO:0006790	sulfur compound metabolic process	biological_process	other	5	BnaA06g23130D;BnaC09g06200D;BnaC03g50270D;BnaA09g06680D	4	2088	12	37401	0.00333794
GO:0006817	phosphate ion transport	biological_process	other	9	BnaA05g06230D;BnaA04g22280D;BnaC04g46050D;BnaA05g06210D	4	2088	13	37401	0.00460994
GO:0009607	response to biotic stimulus	biological_process	other	4	BnaA03g46180D;BnaA01g13350D;BnaA01g31910D;BnaC04g04830D;BnaA06g34860D;BnaA03g46170D;BnaC01g15480D	7	2088	41	37401	0.00706928
GO:0046938	phytochelatin biosynthetic process	biological_process	other	9	BnaA02g22480D;BnaC02g30770D;BnaA06g36340D	3	2088	8	37401	0.00786942
GO:0006855	drug transmembrane transport	biological_process	other	7	BnaA01g05280D;BnaC07g23670D;BnaA01g12840D;BnaC03g64740D;BnaA06g32800D;BnaA03g23140D;BnaA03g15810D;BnaC01g00120D;BnaC02g15080D;BnaC09g15370D;BnaC08g37580D;BnaA03g44970D;BnaA03g45690D;BnaA02g10860D;BnaC03g54220D;BnaC01g17520D;BnaA08g10090D	17	2088	162	37401	0.00931673
GO:0010038	response to metal ion	biological_process	other	6	BnaA06g36340D;BnaA02g22480D;BnaC02g30770D	3	2088	9	37401	0.0113178
GO:0006605	protein targeting	biological_process	other	11	BnaA03g47010D;BnaC07g39190D;BnaC02g16070D;BnaC01g16760D	4	2088	18	37401	0.0157882
GO:0051258	protein polymerization	biological_process	other	8	BnaA07g32090D;BnaA03g07740D;BnaA08g09560D;BnaC03g09740D;BnaC07g30540D;BnaA03g44640D;BnaA06g26420D;BnaA05g16010D	8	2088	59	37401	0.0163249
GO:0009058	biosynthetic process	biological_process	other	4	BnaC01g18250D;BnaC07g40130D;BnaA09g10660D;BnaC07g45150D;BnaC09g37040D;BnaA01g10030D;BnaA03g18750D;BnaC03g10290D;BnaA04g11700D;BnaC03g08260D;BnaC01g03770D;BnaA03g08110D;BnaC05g14570D;BnaC04g01790D;BnaA09g32000D;BnaC04g45200D;BnaA03g22790D;BnaA06g11610D;BnaA04g21450D;BnaC01g03780D;BnaA03g47880D;BnaA01g15380D;BnaA06g13060D;BnaA05g11710D;BnaA10g14710D;BnaC02g20870D;BnaC09g49740D;BnaC01g11820D;BnaA01g…	30	2088	370	37401	0.026841
GO:0046654	tetrahydrofolate biosynthetic process	biological_process	other	8	BnaC05g44750D;BnaA05g30330D	2	2088	5	37401	0.0278208
GO:0006810	transport	biological_process	other	5	BnaA03g30520D;BnaA05g31990D;BnaA05g23460D;BnaA02g15810D;BnaA07g07160D;BnaA07g23200D;BnaC03g35830D;BnaC07g06400D;BnaC02g36210D;BnaA05g28750D;BnaC02g42350D;BnaA08g26710D;BnaC06g19090D;BnaA03g30140D;BnaC05g08610D;BnaC04g17300D;BnaA09g30560D;BnaA08g10690D;BnaC04g51510D;BnaA07g12830D;BnaA09g45910D;BnaC07g22440D;BnaA01g33330D;BnaA06g32840D;BnaC03g51560D;BnaA02g22030D;BnaC04g10820D;BnaA07g24560D;BnaC05g…	60	2088	842	37401	0.032324
GO:0072488	ammonium transmembrane transport	biological_process	other	9	BnaC04g07090D;BnaA05g06450D;BnaC08g08610D	3	2088	14	37401	0.0398198
GO:0015696	ammonium transport	biological_process	other	8	BnaC04g07090D;BnaC08g08610D;BnaA05g06450D	3	2088	14	37401	0.0398198
GO:0006284	base-excision repair	biological_process	other	9	BnaC01g38620D;BnaA02g22810D;BnaC05g40490D;BnaA05g26470D;BnaA01g30360D;BnaC09g50670D	6	2088	47	37401	0.0456032
GO:0005618	cell wall	cellular_component	cellular component metabolism	5	BnaA09g01390D;BnaC01g08130D;BnaA10g11500D;BnaA03g25760D;BnaA01g06740D;BnaC01g08110D;BnaC03g67970D;BnaA05g25150D;BnaC07g42500D;BnaA03g50060D;BnaA01g03620D;BnaC03g67960D;BnaA06g20930D;BnaC04g08400D;BnaC07g42520D;BnaC01g08120D;BnaA06g00690D;BnaC09g32750D;BnaC09g27910D;BnaC06g06610D;BnaA06g07180D;BnaA01g06750D;BnaA08g13110D;BnaA01g20750D;BnaC08g20880D;BnaA06g16090D;BnaA01g31480D;BnaA10g25280D;BnaC01g…	41	2088	174	37401	2.55351e-15
GO:0048046	apoplast	cellular_component	cellular component metabolism	4	BnaC02g03650D;BnaC01g08130D;BnaA01g06730D;BnaA10g11500D;BnaC09g32750D;BnaC02g11480D;BnaA03g00500D;BnaC01g08120D;BnaA03g25760D;BnaA01g06750D;BnaA08g13110D;BnaC03g67970D;BnaC07g04460D;BnaC08g42670D;BnaC01g17710D;BnaC07g42520D;BnaC07g42500D;BnaA01g06740D;BnaA03g50060D;BnaC03g00480D;BnaC04g08400D;BnaC01g08110D;BnaA08g26300D;BnaA03g38180D;BnaC09g00910D;BnaA05g07550D;BnaC08g13660D;BnaA09g48420D;BnaA06g…	31	2088	124	37401	1.12299e-12
GO:0016020	membrane	cellular_component	cellular component metabolism	3	BnaA02g11800D;BnaA03g05860D;BnaC01g08140D;BnaC04g07090D;BnaA03g07620D;BnaC03g43700D;BnaC04g31930D;BnaC05g41390D;BnaC08g08610D;BnaC03g08950D;BnaC04g10820D;BnaC01g17780D;BnaA08g10690D;BnaC07g35200D;BnaC02g30500D;BnaA03g35780D;BnaA02g15810D;BnaC03g64740D;BnaC06g08850D;BnaC01g06090D;BnaA09g15640D;BnaC05g39680D;BnaC02g24710D;BnaA06g06960D;BnaA02g03310D;BnaC07g39190D;BnaA05g23650D;BnaC05g00710D;BnaA08g…	214	2088	2599	37401	5.26739e-09
GO:0005829	cytosol	cellular_component	cellular component metabolism	6	BnaA09g38220D;BnaC06g17620D;BnaC08g30190D;BnaA07g18600D	4	2088	4	37401	9.68746e-06
GO:0000786	nucleosome	cellular_component	cellular component metabolism	5	BnaC08g43530D;BnaC05g32170D;BnaC03g11030D;BnaC04g28830D;BnaA03g08700D;BnaC09g16950D;BnaA04g04590D;BnaC05g27040D;BnaC04g27070D;BnaA06g04320D;BnaC03g55650D;BnaC03g21660D;BnaC03g26410D;BnaA10g21880D;BnaA09g33930D;BnaA09g34410D;BnaA05g20240D;BnaA08g26540D;BnaC09g46270D;BnaC04g29010D	20	2088	160	37401	0.000629005
GO:0005576	extracellular region	cellular_component	cellular component metabolism	3	BnaA07g14280D;BnaA02g08750D;BnaA03g19130D;BnaA05g01790D;BnaC02g03580D;BnaC02g16840D;BnaC03g31460D;BnaC07g00140D;BnaA05g24160D;BnaC05g38200D;BnaA09g46190D;BnaA04g22910D;BnaA04g16780D;BnaA07g00550D	14	2088	113	37401	0.00418932
GO:0016021	integral component of membrane	cellular_component	cellular component metabolism	5	BnaC06g23080D;BnaC01g24930D;BnaA09g40070D;BnaA05g06230D;BnaC04g46050D;BnaC04g51510D;BnaA03g54160D;BnaC03g07520D;BnaC02g36390D;BnaC08g38520D;BnaC05g44370D;BnaA09g46200D;BnaC05g08620D;BnaA07g07160D;BnaC03g05940D;BnaA01g33330D;BnaA03g08050D;BnaC07g38850D;BnaC07g45150D;BnaA08g13170D;BnaA01g02520D;BnaA10g12280D;BnaC01g20590D;BnaA02g18690D;BnaA03g41530D;BnaA05g19250D;BnaA09g09160D;BnaC01g03780D;BnaC04g…	123	2088	1832	37401	0.0193901
GO:0005874	microtubule	cellular_component	cellular component metabolism	7	BnaA05g16010D;BnaA07g32090D;BnaA03g07740D;BnaC03g09740D;BnaA03g44640D;BnaA08g09560D;BnaA06g26420D;BnaC07g30540D	8	2088	64	37401	0.0255645
GO:0005783	endoplasmic reticulum	cellular_component	cellular component metabolism	6	BnaC03g40170D;BnaA09g11950D;BnaA06g05290D;BnaC09g12430D;BnaC07g00750D;BnaA08g26530D;BnaA06g13470D;BnaC02g36390D;BnaC03g52250D;BnaA09g15970D;BnaA01g21910D;BnaC09g16150D;BnaA02g28300D;BnaC01g28270D;BnaA09g15400D	15	2088	163	37401	0.039721
GO:0000151	ubiquitin ligase complex	cellular_component	protein metabolism	5	BnaA04g05410D;BnaA03g16430D;BnaC05g18420D;BnaA05g21450D;BnaC03g19810D;BnaC07g13370D;BnaC04g34510D;BnaA07g03410D;BnaC03g49620D;BnaC05g18430D;BnaC04g44960D;BnaA04g20950D;BnaA09g32910D;BnaC04g28210D;BnaA09g30150D;BnaA07g10180D;BnaA02g12360D	17	2088	147	37401	0.00355144
GO:0003878	ATP citrate synthase activity	molecular_function	TCA cycle process	7	BnaC09g02690D;BnaA02g30820D;BnaC02g01230D	3	2088	8	37401	0.00786942
GO:0004591	oxoglutarate dehydrogenase (succinyl-transferring) activity	molecular_function	TCA cycle process	7	BnaA09g17390D;BnaC09g18140D	2	2088	3	37401	0.00899834
GO:0004449	isocitrate dehydrogenase (NAD+) activity	molecular_function	TCA cycle process	8	BnaA07g03150D;BnaA03g00820D;BnaC07g06150D	3	2088	10	37401	0.0155043
GO:0004470	malic enzyme activity	molecular_function	TCA cycle process	7	BnaA03g03440D;BnaC02g03980D;BnaC07g29000D	3	2088	12	37401	0.026148
GO:0004568	chitinase activity	molecular_function	sugar metabolism	7	BnaC01g38390D;BnaC08g01540D;BnaC03g24340D;BnaC03g19370D;BnaC08g25210D;BnaC05g40680D;BnaC03g24360D;BnaC05g01140D;BnaA03g20330D;BnaA05g26640D;BnaA09g15430D;BnaC04g49100D;BnaA03g20340D;BnaA09g00340D;BnaA09g34290D;BnaA10g01020D	16	2088	44	37401	7.86855e-10
GO:0008061	chitin binding	molecular_function	sugar metabolism	5	BnaC04g49100D;BnaA09g15430D;BnaC05g40680D;BnaA09g34290D;BnaA05g26640D;BnaA03g20330D;BnaC01g38390D;BnaA03g20340D;BnaC08g25210D;BnaC03g24340D;BnaC03g24360D;BnaC03g19370D	12	2088	35	37401	2.22277e-07
GO:0004564	beta-fructofuranosidase activity	molecular_function	sugar metabolism	7	BnaC05g09640D;BnaA09g12880D;BnaC09g13230D;BnaA06g08310D	4	2088	8	37401	0.000565352
GO:0004575	sucrose alpha-glucosidase activity	molecular_function	sugar metabolism	8	BnaC09g13230D;BnaA06g08310D;BnaA09g12880D;BnaC05g09640D	4	2088	8	37401	0.000565352
GO:0004650	polygalacturonase activity	molecular_function	sugar metabolism	7	BnaA09g39240D;BnaA04g25450D;BnaA02g30650D;BnaC05g37550D;BnaA10g01160D;BnaC03g34870D;BnaC03g39260D;BnaA03g46290D;BnaC03g53100D;BnaA06g29640D;BnaC07g38560D;BnaC02g38940D;BnaC04g49340D;BnaA03g29620D;BnaA05g23750D	15	2088	103	37401	0.000594266
GO:0016760	cellulose synthase (UDP-forming) activity	molecular_function	sugar metabolism	9	BnaC02g43280D;BnaA10g17590D;BnaC05g01400D;BnaC01g06090D;BnaA02g03310D;BnaC04g49980D;BnaA05g32300D;BnaA01g04600D;BnaC02g06930D	9	2088	50	37401	0.00162175
GO:0016157	sucrose synthase activity	molecular_function	sugar metabolism	8	BnaA03g08110D;BnaC03g10290D;BnaC09g37040D;BnaA10g14710D	4	2088	14	37401	0.00617138
GO:0004560	alpha-L-fucosidase activity	molecular_function	sugar metabolism	8	BnaC01g04120D;BnaA01g02860D	2	2088	4	37401	0.0173307
GO:0000156	phosphorelay response regulator activity	molecular_function	signal transduction	4	BnaC03g51340D;BnaA05g02140D;BnaC05g07990D;BnaA06g13210D;BnaA09g48160D;BnaC08g18570D;BnaA08g25770D;BnaC08g27970D;BnaC01g31130D;BnaC04g47580D;BnaA06g22370D;BnaC04g01810D;BnaC07g43590D;BnaA01g24090D;BnaA06g06240D;BnaC03g48210D;BnaA04g14760D	17	2088	100	37401	3.7116e-05
GO:0004310	farnesyl-diphosphate farnesyltransferase activity	molecular_function	protein metabolism	8	BnaC07g45150D;BnaA01g02520D;BnaC01g03770D;BnaC01g03780D	4	2088	9	37401	0.00097262
GO:0004722	protein serine/threonine phosphatase activity	molecular_function	protein metabolism	9	BnaA10g26970D;BnaC05g04960D;BnaA08g14490D;BnaC01g18020D;BnaC07g40100D;BnaC08g12100D;BnaA10g04610D;BnaA03g00600D;BnaC03g60020D;BnaA03g47830D;BnaA01g15250D	11	2088	110	37401	0.0435328
GO:0004617	phosphoglycerate dehydrogenase activity	molecular_function	lipid metabolism	7	BnaA08g22970D;BnaC01g04190D;BnaA01g02930D;BnaC08g17520D	4	2088	10	37401	0.00154947
GO:0008289	lipid binding	molecular_function	lipid metabolism	4	BnaA04g22080D;BnaC07g32320D;BnaC04g45800D;BnaA01g19350D;BnaA03g38500D;BnaC03g45300D;BnaC04g06760D;BnaA03g09540D	8	2088	46	37401	0.0036308
GO:0008889	glycerophosphodiester phosphodiesterase activity	molecular_function	lipid metabolism	8	BnaC01g18900D;BnaA07g22350D;BnaA07g31350D;BnaA01g15810D;BnaA04g10820D;BnaC06g13430D;BnaC04g33210D	7	2088	42	37401	0.00808297
GO:0016165	linoleate 13S-lipoxygenase activity	molecular_function	lipid metabolism	7	BnaC06g26670D;BnaA01g21450D;BnaC01g31590D;BnaC05g30190D	4	2088	16	37401	0.0102628
GO:0016298	lipase activity	molecular_function	lipid metabolism	6	BnaA03g11610D;BnaA02g09320D;BnaC05g39430D;BnaC02g13410D	4	2088	23	37401	0.0366543
GO:0004144	diacylglycerol O-acyltransferase activity	molecular_function	lipid metabolism	9	BnaA03g16250D;BnaA03g03980D;BnaC01g25960D;BnaC03g19520D	4	2088	25	37401	0.0479819
GO:0050662	coenzyme binding	molecular_function	electron transfer	5	BnaA06g12110D;BnaC09g12180D;BnaC07g07730D;BnaA06g11470D;BnaC07g42660D;BnaC06g06370D;BnaA02g07140D;BnaA04g09140D;BnaA02g34780D;BnaC05g38810D;BnaC02g05680D;BnaC06g38990D;BnaA03g50170D;BnaA04g16090D;BnaA01g23480D;BnaA09g31740D;BnaA06g00900D;BnaA01g19590D;BnaC01g36590D;BnaA07g12670D;BnaA04g26150D;BnaA09g12250D;BnaC05g13120D;BnaA09g48990D;BnaA08g27100D;BnaC08g22580D;BnaC05g13850D;BnaC08g02460D;BnaA03g…	34	2088	175	37401	1.7014e-10
GO:0016491	oxidoreductase activity	molecular_function	electron transfer	4	BnaC09g12490D;BnaA06g08960D;BnaC01g36940D;BnaC03g20900D;BnaA05g33580D;BnaC09g14920D;BnaC07g07970D;BnaC02g41390D;BnaC03g39780D;BnaC02g07470D;BnaC05g31490D;BnaA04g17090D;BnaA04g20360D;BnaA07g18130D;BnaA03g34340D;BnaA02g21300D;BnaA04g21510D;BnaA04g20340D;BnaC06g36220D;BnaC02g41200D;BnaC02g42580D;BnaC09g13570D;BnaA10g11680D;BnaC07g17940D;BnaA08g20300D;BnaC07g36430D;BnaA07g32400D;BnaA10g18090D;BnaC01g…	128	2088	1409	37401	4.18672e-08
GO:0050660	flavin adenine dinucleotide binding	molecular_function	electron transfer	6	BnaC02g01450D;BnaC01g12320D;BnaC05g23720D;BnaA06g20180D;BnaC04g00700D;BnaC07g36420D;BnaC02g41390D;BnaC01g09750D;BnaA03g44600D;BnaA03g49660D;BnaA01g10770D;BnaA06g07350D;BnaA06g24040D;BnaC07g17940D;BnaA01g10750D;BnaA08g09510D;BnaA02g01040D;BnaC06g33350D;BnaC09g48050D;BnaA07g30000D;BnaA07g07120D;BnaC07g36430D;BnaC01g12350D;BnaA09g25760D;BnaA05g01140D;BnaA01g08170D;BnaC06g23880D;BnaC03g49190D;BnaC09g…	34	2088	265	37401	5.73491e-06
GO:0020037	heme binding	molecular_function	electron transfer	6	BnaC08g05690D;BnaA09g46860D;BnaC08g39510D;BnaC02g37290D;BnaA08g16460D;BnaA08g16100D;BnaC05g09100D;BnaC05g34660D;BnaC02g31560D;BnaC04g48960D;BnaA09g17560D;BnaC02g42920D;BnaC01g00800D;BnaC09g25420D;BnaC01g01530D;BnaC07g42360D;BnaA06g23270D;BnaA02g34070D;BnaA05g01210D;BnaA02g29220D;BnaC01g05740D;BnaA02g27860D;BnaC05g05550D;BnaA02g08270D;BnaA04g27110D;BnaC08g43490D;BnaC08g40950D;BnaA04g12790D;BnaC09g…	68	2088	746	37401	5.51182e-05
GO:0051287	NAD binding	molecular_function	electron transfer	6	BnaC07g29000D;BnaA01g02930D;BnaA07g03150D;BnaA04g09140D;BnaA10g18700D;BnaC09g42430D;BnaA03g03440D;BnaA09g29000D;BnaC07g06150D;BnaC06g12620D;BnaC01g04190D;BnaA07g14670D;BnaC03g06980D;BnaA08g22970D;BnaA03g00820D;BnaC08g17520D;BnaC02g03980D	17	2088	131	37401	0.00102195
GO:0010181	FMN binding	molecular_function	electron transfer	7	BnaC03g38540D;BnaA02g09580D;BnaA03g33370D;BnaA01g29420D;BnaA03g11850D;BnaC02g24210D;BnaC03g14590D;BnaC09g39400D;BnaA02g17670D;BnaC01g36940D;BnaA10g17650D	11	2088	90	37401	0.0115208
GO:0005506	iron ion binding	molecular_function	electron transfer	8	BnaA02g27860D;BnaC01g00800D;BnaC01g14090D;BnaA02g08270D;BnaA10g11290D;BnaA04g20340D;BnaA09g46860D;BnaC03g26960D;BnaA01g04300D;BnaC03g20900D;BnaC03g34650D;BnaA10g11680D;BnaA06g07630D;BnaA04g12790D;BnaC01g24560D;BnaA03g29370D;BnaC03g61420D;BnaC06g26670D;BnaA04g20360D;BnaA08g16460D;BnaA02g08090D;BnaA01g23900D;BnaC01g31590D;BnaA01g12380D;BnaC03g56900D;BnaA06g25630D;BnaA07g02890D;BnaA01g18990D;BnaC01g…	56	2088	770	37401	0.0269989
GO:0019825	oxygen binding	molecular_function	electron transfer	5	BnaC01g05740D;BnaA01g04300D	2	2088	6	37401	0.040202
GO:0048037	cofactor binding	molecular_function	electron transfer	4	BnaC02g01230D;BnaA01g02930D;BnaC08g17520D;BnaA02g30820D;BnaA08g22970D;BnaC01g04190D	6	2088	46	37401	0.0416723
GO:0005199	structural constituent of cell wall	molecular_function	cellular component metabolism	4	BnaA08g20330D;BnaA09g29940D;BnaA04g19780D;BnaA07g21170D;BnaC06g15300D;BnaC06g18710D	6	2088	11	37401	1.08848e-05
GO:0005200	structural constituent of cytoskeleton	molecular_function	cellular component metabolism	4	BnaA06g26420D;BnaC07g30540D;BnaA05g16010D;BnaA07g32090D;BnaC03g09740D;BnaA08g09560D;BnaA03g07740D;BnaA03g44640D	8	2088	45	37401	0.00315091
GO:0004478	methionine adenosyltransferase activity	molecular_function	amino acid metabolism	6	BnaA03g16860D;BnaA05g07530D;BnaC03g39970D;BnaC04g08360D;BnaA03g34510D;BnaA03g26530D;BnaC03g20310D	7	2088	11	37401	4.52588e-07
GO:0004356	glutamate-ammonia ligase activity	molecular_function	amino acid metabolism	8	BnaA07g15990D;BnaA04g08160D;BnaC04g30250D;BnaA04g07450D;BnaC04g29670D;BnaC05g35690D;BnaA05g22420D;BnaA02g12430D	8	2088	22	37401	1.46935e-05
GO:0003871	5-methyltetrahydropteroyltriglutamate-homocysteine S-methyltransferase activity	molecular_function	amino acid metabolism	8	BnaC03g08690D;BnaC02g07610D;BnaA10g16880D;BnaA03g28400D;BnaA02g03770D	5	2088	13	37401	0.000475928
GO:0004013	adenosylhomocysteinase activity	molecular_function	amino acid metabolism	7	BnaC07g07790D;BnaA07g06210D;BnaA01g23510D	3	2088	6	37401	0.00305842
GO:0004363	glutathione synthase activity	molecular_function	amino acid metabolism	7	BnaC09g03120D;BnaA09g03700D;BnaA06g28850D	3	2088	7	37401	0.00513039
GO:0016756	glutathione gamma-glutamylcysteinyltransferase activity	molecular_function	amino acid metabolism	7	BnaC02g30770D;BnaA06g36340D;BnaA02g22480D	3	2088	8	37401	0.00786942
GO:0008898	S-adenosylmethionine-homocysteine S-methyltransferase activity	molecular_function	amino acid metabolism	8	BnaA06g33260D;BnaC07g23090D	2	2088	6	37401	0.040202
GO:0003824	catalytic activity	molecular_function	other	3	BnaA05g31980D;BnaC04g04500D;BnaA04g05120D;BnaC08g30370D;BnaA10g15160D;BnaC06g25830D;BnaC09g39400D;BnaC07g27620D;BnaC03g62940D;BnaA09g12280D;BnaC07g40100D;BnaA03g11520D;BnaA04g08160D;BnaC09g18420D;BnaC02g19750D;BnaC02g20870D;BnaA02g19000D;BnaC08g12100D;BnaA10g09420D;BnaC02g30500D;BnaC03g25460D;BnaC08g02460D;BnaC06g36340D;BnaC05g45320D;BnaC01g02340D;BnaA01g03860D;BnaC07g36430D;BnaC05g00780D;BnaA06g…	250	2088	2594	37401	0
GO:0016762	xyloglucan:xyloglucosyl transferase activity	molecular_function	other	8	BnaA01g06730D;BnaC03g67970D;BnaC07g42500D;BnaA05g07550D;BnaA01g06750D;BnaC09g00910D;BnaC07g42520D;BnaC02g11480D;BnaC07g04460D;BnaC01g08110D;BnaA08g13110D;BnaC01g08130D;BnaC09g32750D;BnaA03g38180D;BnaA01g06740D;BnaA09g01390D;BnaA03g50060D;BnaA03g25760D;BnaC01g17710D;BnaC01g08120D;BnaC03g67960D;BnaA10g11500D;BnaC04g08400D;BnaA06g07180D	24	2088	61	37401	6.10623e-15
GO:0008168	methyltransferase activity	molecular_function	other	6	BnaC07g35730D;BnaA03g11990D;BnaC02g24910D;BnaA05g31810D;BnaC05g46400D;BnaC08g00690D;BnaA09g26820D;BnaA01g21290D;BnaC01g02260D;BnaA07g34120D;BnaC02g04950D;BnaC06g21570D;BnaA01g28690D;BnaA01g09860D;BnaA10g02580D;BnaA08g17940D;BnaA02g12530D;BnaA08g27890D;BnaA06g07080D;BnaC07g09890D;BnaA07g07980D;BnaA02g18320D;BnaC02g03490D;BnaC01g11520D;BnaC05g16360D;BnaC05g02550D;BnaA01g08900D;BnaC07g14640D;BnaA02g…	54	2088	401	37401	2.21147e-09
GO:0008831	dTDP-4-dehydrorhamnose reductase activity	molecular_function	other	7	BnaA06g00900D;BnaC05g38810D;BnaA06g11470D;BnaC01g36590D;BnaA09g12970D;BnaC06g38990D;BnaC09g12890D;BnaC05g13120D;BnaC06g06370D	9	2088	14	37401	8.02885e-09
GO:0004427	inorganic diphosphatase activity	molecular_function	other	8	BnaC08g24660D;BnaA08g23780D;BnaC09g46990D;BnaA09g33870D;BnaA10g22430D;BnaA04g04610D;BnaA06g10340D;BnaC02g27940D;BnaA09g51480D;BnaC08g16730D;BnaA10g00790D;BnaA02g20410D	12	2088	30	37401	2.9921e-08
GO:0008171	O-methyltransferase activity	molecular_function	other	7	BnaC07g14640D;BnaC05g16380D;BnaA07g20960D;BnaC03g14720D;BnaC05g16350D;BnaC07g44690D;BnaC09g30560D;BnaA03g11990D;BnaC08g10380D;BnaA03g50850D;BnaA07g11080D;BnaA06g14950D;BnaA07g11070D;BnaA07g33060D;BnaC06g37610D;BnaA02g18320D;BnaC05g16360D;BnaA08g11640D	18	2088	70	37401	3.6829e-08
GO:0008762	UDP-N-acetylmuramate dehydrogenase activity	molecular_function	other	7	BnaC06g36220D;BnaC07g36430D;BnaC01g12350D;BnaA06g07350D;BnaA03g49660D;BnaA08g09510D;BnaA09g25760D;BnaA05g01140D;BnaA01g10750D;BnaC01g12320D;BnaC07g17940D;BnaC04g00700D;BnaC03g63920D;BnaC05g23720D;BnaA03g44600D;BnaA02g01040D;BnaC07g36420D;BnaA07g07120D;BnaC09g18420D	19	2088	78	37401	4.02334e-08
GO:0004615	phosphomannomutase activity	molecular_function	other	7	BnaA03g21160D;BnaA05g05120D;BnaC03g25450D;BnaC03g25460D;BnaC04g04500D	5	2088	6	37401	3.08873e-06
GO:0005509	calcium ion binding	molecular_function	other	7	BnaC03g21590D;BnaA07g31710D;BnaA09g37780D;BnaA03g18080D;BnaA07g16960D;BnaC03g49290D;BnaA10g08320D;BnaC07g00750D;BnaA02g09590D;BnaC01g03240D;BnaC05g30830D;BnaA09g15970D;BnaC09g16670D;BnaC07g17980D;BnaC03g18880D;BnaA05g28200D;BnaC09g09270D;BnaC03g47560D;BnaA01g16310D;BnaA03g20180D;BnaA06g33520D;BnaA09g09050D;BnaC07g36400D;BnaC01g19450D;BnaC03g21600D;BnaC04g48840D;BnaA03g46140D;BnaA09g36820D;BnaA01g…	61	2088	595	37401	4.04273e-06
GO:0004601	peroxidase activity	molecular_function	other	4	BnaA02g29220D;BnaA06g23250D;BnaA02g34060D;BnaA06g23270D;BnaC02g42920D;BnaC09g08690D;BnaC01g01400D;BnaA09g49190D;BnaC02g37290D;BnaC08g43490D;BnaC09g48850D;BnaA09g02240D;BnaC02g18660D;BnaC04g48960D;BnaC07g42360D;BnaC09g12490D;BnaA06g04380D;BnaA02g34070D;BnaA04g22000D;BnaA01g06830D;BnaC09g50000D;BnaC02g42930D;BnaC05g05550D;BnaC08g39510D;BnaC03g50060D;BnaC09g25420D;BnaA09g07380D	27	2088	187	37401	5.8146e-06
GO:0004866	endopeptidase inhibitor activity	molecular_function	other	7	BnaC05g13820D;BnaA09g03380D;BnaA07g30720D;BnaC08g17590D;BnaA07g22750D;BnaA07g30750D;BnaA07g30730D;BnaA06g12080D;BnaA09g03390D;BnaA07g30760D;BnaC06g34190D	11	2088	40	37401	8.19938e-06
GO:0004857	enzyme inhibitor activity	molecular_function	other	5	BnaA01g14640D;BnaA05g25150D;BnaA01g31480D;BnaA08g27240D;BnaA10g25280D;BnaA01g03620D;BnaA06g00690D;BnaC01g37010D;BnaC04g51190D;BnaA01g20750D;BnaA03g22940D;BnaA06g20930D;BnaC08g20880D;BnaC09g50270D;BnaA01g29470D;BnaA03g47240D;BnaA06g16090D;BnaA04g27070D;BnaA06g21790D;BnaC09g27910D;BnaA06g17500D;BnaA02g33370D;BnaC01g17210D;BnaC06g06610D	24	2088	180	37401	6.95604e-05
GO:0004489	methylenetetrahydrofolate reductase (NAD(P)H) activity	molecular_function	other	7	BnaC06g17620D;BnaA09g38220D;BnaA07g18600D;BnaC08g30190D	4	2088	6	37401	0.000132656
GO:0004020	adenylylsulfate kinase activity	molecular_function	other	7	BnaA03g38670D;BnaC01g00790D;BnaA03g54400D;BnaC09g08710D;BnaA09g08410D	5	2088	11	37401	0.000187716
GO:0005507	copper ion binding	molecular_function	other	8	BnaC02g28190D;BnaA08g07730D;BnaA03g25100D;BnaA02g22370D;BnaA03g00500D;BnaC02g03650D;BnaC07g46390D;BnaA04g13800D;BnaC03g00480D;BnaA07g12260D;BnaA02g30180D;BnaC04g05190D;BnaC09g42490D;BnaA10g15190D;BnaA02g21300D;BnaA01g33260D;BnaA03g53690D;BnaA01g11870D;BnaC05g32310D;BnaA08g04510D;BnaC02g38610D;BnaC02g30550D;BnaA08g07750D;BnaC03g41670D;BnaA07g32400D;BnaA10g18770D;BnaC01g13470D	27	2088	232	37401	0.00025957
GO:0005544	calcium-dependent phospholipid binding	molecular_function	other	6	BnaA03g18080D;BnaA03g18070D;BnaA06g23960D;BnaC03g49290D;BnaC03g21590D;BnaC03g21600D	6	2088	20	37401	0.000590623
GO:0080019	fatty-acyl-CoA reductase (alcohol-forming) activity	molecular_function	other	7	BnaC09g36490D;BnaA08g11440D;BnaC03g66380D;BnaA02g05700D;BnaA10g13850D;BnaC02g09540D	6	2088	20	37401	0.000590623
GO:0030599	pectinesterase activity	molecular_function	other	7	BnaC08g20880D;BnaA01g31480D;BnaC06g06610D;BnaA08g27240D;BnaC01g17210D;BnaC04g51190D;BnaA01g03620D;BnaC09g50270D;BnaA03g47240D;BnaA03g22940D;BnaA06g16090D;BnaA06g21790D;BnaA06g20930D;BnaA06g00690D;BnaC01g37010D;BnaA04g27070D;BnaC09g27910D;BnaA05g25150D;BnaA01g29470D;BnaA01g20750D;BnaA02g33370D;BnaA10g25280D;BnaA06g17500D;BnaA01g14640D	24	2088	209	37401	0.000671374
GO:0005215	transporter activity	molecular_function	other	3	BnaC07g13630D;BnaA02g22030D;BnaA04g15110D;BnaA05g31990D;BnaA07g24560D;BnaA07g23200D;BnaA05g23460D;BnaC04g10820D;BnaA09g15640D;BnaA06g32840D;BnaC03g51560D;BnaC05g37160D;BnaA02g01590D;BnaC04g38040D;BnaC04g10830D;BnaC08g15370D;BnaA01g33330D;BnaC07g45370D;BnaA01g28120D;BnaA03g24370D;BnaC01g35410D;BnaC07g23630D;BnaA05g19250D;BnaC04g17300D;BnaC02g36210D;BnaC05g06500D;BnaC08g41560D;BnaA06g06960D;BnaA08g…	47	2088	523	37401	0.00097452
GO:0016866	intramolecular transferase activity	molecular_function	other	5	BnaA03g27800D;BnaC05g48410D;BnaC02g06160D;BnaA01g33130D;BnaC03g07130D;BnaA02g02720D;BnaC09g42220D	7	2088	30	37401	0.00109303
GO:0008725	DNA-3-methyladenine glycosylase activity	molecular_function	other	10	BnaA05g26470D;BnaC05g40490D;BnaA01g30360D;BnaA02g22810D;BnaC01g38620D	5	2088	16	37401	0.00140324
GO:0008375	acetylglucosaminyltransferase activity	molecular_function	other	7	BnaC03g68110D;BnaA03g47650D;BnaA01g15050D;BnaC01g17780D;BnaA03g10360D;BnaC07g15830D;BnaC03g13040D;BnaA08g13240D;BnaA07g27060D;BnaC07g39940D;BnaA07g11850D;BnaA03g05860D;BnaC04g31930D	13	2088	92	37401	0.00177636
GO:0003993	acid phosphatase activity	molecular_function	other	8	BnaC08g00490D;BnaA03g39100D;BnaA06g36380D;BnaC08g43690D;BnaC09g08970D;BnaA09g46120D;BnaA08g27690D;BnaA02g22460D;BnaA03g15640D;BnaC08g40180D;BnaC09g17820D	11	2088	75	37401	0.00289276
GO:0004190	aspartic-type endopeptidase activity	molecular_function	other	8	BnaA03g41830D;BnaA10g15950D;BnaA10g15960D;BnaA04g00530D;BnaC03g02850D;BnaA04g04140D;BnaC04g26330D;BnaC08g45740D;BnaA08g26170D;BnaA09g34280D;BnaC05g32510D;BnaA08g27390D;BnaC06g17080D;BnaC01g38610D;BnaA10g08830D;BnaA03g22880D;BnaC07g10730D;BnaC03g37790D;BnaC08g00210D;BnaC04g29920D;BnaC02g08470D	21	2088	194	37401	0.00290244
GO:0047632	agmatine deiminase activity	molecular_function	other	7	BnaA10g23180D;BnaC09g47750D	2	2088	2	37401	0.00311529
GO:0000976	transcription regulatory region sequence-specific DNA binding	molecular_function	other	8	BnaA02g14550D;BnaA01g00050D;BnaC01g00960D;BnaC07g34350D;BnaA08g16080D;BnaA03g43080D;BnaA08g20030D;BnaC03g60860D	8	2088	45	37401	0.00315091
GO:0046982	protein heterodimerization activity	molecular_function	other	6	BnaC09g16950D;BnaC03g11030D;BnaA09g33930D;BnaC04g27070D;BnaA09g34410D;BnaA10g21880D;BnaC04g29010D;BnaA08g26540D;BnaC03g26410D;BnaA03g08700D;BnaC05g32170D;BnaA06g04320D;BnaA05g20240D;BnaC09g46270D;BnaC03g21660D;BnaA04g04590D;BnaC08g43530D;BnaA07g10770D;BnaC05g27040D;BnaC03g55650D;BnaC04g28830D	21	2088	197	37401	0.00348143
GO:0005315	inorganic phosphate transmembrane transporter activity	molecular_function	other	7	BnaC04g46050D;BnaA05g06230D;BnaA05g06210D;BnaA04g22280D	4	2088	13	37401	0.00460994
GO:0004185	serine-type carboxypeptidase activity	molecular_function	other	9	BnaC08g05590D;BnaC03g55150D;BnaA02g32960D;BnaC07g42780D;BnaC04g31880D;BnaA03g50360D;BnaA05g29730D;BnaA07g23920D;BnaA09g42290D;BnaA08g18600D;BnaC02g41710D;BnaA01g06330D;BnaC05g44060D	13	2088	103	37401	0.00484199
GO:0022857	transmembrane transporter activity	molecular_function	other	4	BnaA05g31990D;BnaA05g06230D;BnaA08g26700D;BnaA09g15640D;BnaC05g16060D;BnaC04g46050D;BnaC05g06500D;BnaA06g14680D;BnaA08g26710D;BnaC01g39820D;BnaC05g08610D;BnaA06g06960D;BnaA05g19250D;BnaA05g06210D;BnaA08g23600D;BnaC05g46620D;BnaC04g06480D;BnaA04g22280D;BnaA01g33330D	19	2088	177	37401	0.00489237
GO:0004775	succinate-CoA ligase (ADP-forming) activity	molecular_function	other	8	BnaC02g01230D;BnaC09g02690D;BnaA02g30820D	3	2088	8	37401	0.00786942
GO:0016787	hydrolase activity	molecular_function	other	4	BnaA01g31120D;BnaC03g53090D;BnaA03g32340D;BnaC08g40180D;BnaA08g17820D;BnaC09g48990D;BnaA10g27270D;BnaC04g45900D;BnaA02g24170D;BnaA04g22170D;BnaC03g39220D;BnaC07g27620D;BnaA01g27810D;BnaA03g11610D;BnaC05g06980D;BnaA02g04670D;BnaC03g33650D;BnaC07g30740D;BnaA02g29130D;BnaA10g16550D;BnaC07g33570D;BnaC05g36950D;BnaA03g39100D;BnaC03g19380D;BnaC02g32000D;BnaC06g18430D;BnaA06g26230D;BnaA09g46120D;BnaC05g…	56	2088	724	37401	0.009031
GO:0015297	antiporter activity	molecular_function	other	7	BnaA02g10860D;BnaA03g15810D;BnaC01g00120D;BnaA08g10090D;BnaC02g15080D;BnaA06g32800D;BnaC01g17520D;BnaA03g23140D;BnaA03g44970D;BnaC03g64740D;BnaC08g37580D;BnaA01g12840D;BnaC03g54220D;BnaA03g45690D;BnaA01g05280D;BnaC07g23670D;BnaC09g15370D	17	2088	162	37401	0.00931673
GO:0009678	hydrogen-translocating pyrophosphatase activity	molecular_function	other	8	BnaA08g23780D;BnaC08g16730D;BnaA06g10340D	3	2088	9	37401	0.0113178
GO:0016630	protochlorophyllide reductase activity	molecular_function	other	7	BnaC07g40900D;BnaA01g16440D;BnaC01g19630D	3	2088	10	37401	0.0155043
GO:0031418	L-ascorbic acid binding	molecular_function	other	6	BnaA06g25630D;BnaC03g34650D;BnaA07g02890D;BnaA03g29370D;BnaC03g47960D;BnaC07g06600D	6	2088	37	37401	0.0157589
GO:0046983	protein dimerization activity	molecular_function	other	5	BnaC08g42390D;BnaC07g16340D;BnaA10g02500D;BnaA01g33420D;BnaC08g43830D;BnaC07g14640D;BnaC09g07530D;BnaC08g10380D;BnaA10g03540D;BnaC05g29300D;BnaA07g20960D;BnaA03g36950D;BnaA01g21210D;BnaA04g24850D;BnaC09g10990D;BnaA08g27770D;BnaC05g36730D;BnaA01g00730D;BnaC06g37610D;BnaC01g01720D;BnaA02g08320D;BnaA04g13220D;BnaA02g18320D;BnaC02g16560D;BnaC09g45980D;BnaA07g12160D;BnaA06g14950D;BnaC03g24060D;BnaC01g…	57	2088	766	37401	0.0174113
GO:0008234	cysteine-type peptidase activity	molecular_function	other	7	BnaA06g36920D;BnaA06g05780D;BnaA10g05390D;BnaA01g26140D;BnaC06g00260D;BnaC05g33410D;BnaA09g27050D;BnaC01g33430D;BnaC06g17910D;BnaC04g17750D;BnaC05g33420D;BnaA05g20650D;BnaA08g04080D;BnaC01g21920D;BnaC01g03210D;BnaC01g33490D;BnaA05g09670D	17	2088	180	37401	0.0241269
GO:0005452	inorganic anion exchanger activity	molecular_function	other	8	BnaC04g21390D;BnaA02g16980D;BnaA03g29440D	3	2088	12	37401	0.026148
GO:0008146	sulfotransferase activity	molecular_function	other	6	BnaC02g22640D;BnaC06g24250D;BnaC03g56620D;BnaA02g27300D;BnaA06g12720D;BnaA09g10820D;BnaC05g14270D;BnaA07g31260D;BnaC09g48180D	9	2088	77	37401	0.02743
GO:0004668	protein-arginine deiminase activity	molecular_function	other	7	BnaA10g23180D;BnaC09g47750D	2	2088	5	37401	0.0278208
GO:0003934	GTP cyclohydrolase I activity	molecular_function	other	9	BnaA05g30330D;BnaC05g44750D	2	2088	5	37401	0.0278208
GO:0005484	SNAP receptor activity	molecular_function	other	5	BnaA05g27280D;BnaC03g43700D;BnaC09g41030D;BnaA10g17660D;BnaC05g41390D;BnaA03g37320D	6	2088	43	37401	0.0311903
GO:0043565	sequence-specific DNA binding	molecular_function	other	7	BnaC04g44970D;BnaA02g21850D;BnaA10g26390D;BnaA04g02670D;BnaC05g20030D;BnaC01g15640D;BnaA03g51590D;BnaC01g06900D;BnaC06g15420D;BnaA08g28740D;BnaA03g43080D;BnaA03g05230D;BnaA08g20030D;BnaA04g22040D;BnaC05g03410D;BnaA07g10770D;BnaC05g05680D;BnaA09g34590D;BnaC09g02690D;BnaC02g26030D;BnaA10g18980D;BnaC08g29000D;BnaC02g09670D;BnaA03g41020D;BnaA08g18040D;BnaC07g29020D;BnaA03g46550D;BnaA01g17700D;BnaC05g…	64	2088	904	37401	0.0312525
GO:0045300	acyl-[acyl-carrier-protein] desaturase activity	molecular_function	other	7	BnaA03g20420D;BnaA10g18090D;BnaC09g41590D	3	2088	13	37401	0.0326094
GO:0008519	ammonium transmembrane transporter activity	molecular_function	other	7	BnaA05g06450D;BnaC04g07090D;BnaC08g08610D	3	2088	14	37401	0.0398198
GO:0004001	adenosine kinase activity	molecular_function	other	7	BnaA10g26640D;BnaA03g00830D	2	2088	6	37401	0.040202
GO:0003756	protein disulfide isomerase activity	molecular_function	other	7	BnaC06g33350D;BnaA07g30000D	2	2088	6	37401	0.040202
GO:0046914	transition metal ion binding	molecular_function	other	7	BnaC06g15730D;BnaA07g16710D;BnaA03g20420D;BnaA10g18090D;BnaC09g41590D	5	2088	35	37401	0.043471
GO_function' refers to the function classification of GO ontology. 'GO_category' refers to the specific functional category of GO term. 'GO_class' refers to the level of GO term. 'S gene number' refers to the number of significantly differentially expressed genes annotated as a specific GO term. 'TS gene number' refers to the number of significantly differentially expressed genes with GO annotati…
