# Supplementary material for: Quantitative Trait Locus Mapping Combined with RNA Sequencing Reveals the Molecular Basis of Seed Germination in Oilseed Rape
Source: Biomolecules. 2021 Nov 27;11(12):1780. doi: 10.3390/biom11121780 (PMC8698463; doi:10.3390/biom11121780)
Supplement: Supplementary file 1 [file biomolecules-11-01780-s001.zip › Supplementary Tables/Table S2.xls]

## Sheet: Sheet1
Table S2. Pathways that are significantly enriched by DEGs in the (A1>A0)&(H1>H0) group.
pathway_ID	pathway_name	pathyway_category	Genes	S gene number	TS gene number	B gene number	TB gene number	p_value
520	Amino sugar and nucleotide sugar metabolism	sugar metabolism	BnaA04g09140D;BnaA08g27100D;BnaA04g11700D;BnaA09g12970D;BnaA09g15430D;BnaA02g03310D;BnaC06g38990D;BnaC06g06370D;BnaA09g12250D;BnaA07g14670D;BnaC05g01340D;BnaA06g12110D;BnaA04g18320D;BnaC03g19370D;BnaA10g18690D;BnaC03g06980D;BnaA03g41220D;BnaC03g24360D;BnaC08g22580D;BnaA09g25420D;BnaA03g21160D;BnaA02g34280D;BnaA09g48990D;BnaC06g38540D;BnaC04g42400D;BnaC07g32110D;BnaC02g06930D;BnaC01g14890D;BnaC01g…	96	948	443	14737	0
500	Starch and sucrose metabolism	sugar metabolism	BnaC04g51190D;BnaA05g32300D;BnaC05g37550D;BnaC02g39030D;BnaA10g18700D;BnaC06g24550D;BnaC03g36110D;BnaA06g23560D;BnaA04g07530D;BnaA02g29770D;BnaA02g03310D;BnaA09g30030D;BnaC08g20880D;BnaA07g24570D;BnaA04g18320D;BnaC06g06610D;BnaA06g16090D;BnaC04g03780D;BnaA01g23480D;BnaC02g43200D;BnaA01g27010D;BnaC01g08830D;BnaC01g37010D;BnaA02g10560D;BnaC09g13230D;BnaC04g49630D;BnaC04g42400D;BnaC03g39260D;BnaC05g…	111	948	714	14737	0
40	Pentose and glucuronate interconversions	sugar metabolism	BnaA04g27070D;BnaC07g03950D;BnaA07g05380D;BnaC04g49340D;BnaA04g07000D;BnaA10g02830D;BnaA08g20300D;BnaC05g37550D;BnaA06g16090D;BnaA06g20930D;BnaC06g28860D;BnaA05g25150D;BnaA03g06500D;BnaA07g14670D;BnaC07g46060D;BnaC03g06980D;BnaC09g50270D;BnaC06g12620D;BnaA03g01200D;BnaC02g36790D;BnaA08g27240D;BnaC04g51190D;BnaC05g44980D;BnaA01g31480D;BnaA06g00690D;BnaA10g01160D;BnaA04g25450D;BnaA01g03620D;BnaC08g…	50	948	300	14737	4.32246e-10
52	Galactose metabolism	sugar metabolism	BnaA05g25660D;BnaA09g12880D;BnaC01g37450D;BnaC04g27780D;BnaA01g01330D;BnaC09g12180D;BnaA06g22930D;BnaC01g02340D;BnaC05g39500D;BnaC05g09640D;BnaC06g25790D;BnaC01g37460D;BnaA07g24570D;BnaC02g01160D;BnaA09g12250D;BnaA10g15160D;BnaC05g39570D;BnaA03g06500D;BnaA02g04780D;BnaA06g00510D;BnaC08g24860D;BnaC06g07120D;BnaC09g13230D;BnaC09g37530D;BnaA06g08310D;BnaC09g37510D;BnaA05g25600D	27	948	183	14737	4.3882e-05
51	Fructose and mannose metabolism	sugar metabolism	BnaA06g12110D;BnaC08g22580D;BnaC01g23490D;BnaC02g17130D;BnaC03g25460D;BnaA04g11700D;BnaA03g18750D;BnaA03g41220D;BnaC03g25450D;BnaA04g05120D;BnaC04g42400D;BnaC08g24100D;BnaC08g15270D;BnaC06g22370D;BnaA09g31740D;BnaC07g32110D;BnaA03g21160D;BnaA01g32870D;BnaA04g18320D;BnaA01g19590D;BnaA07g12670D;BnaA02g34780D;BnaC04g04500D;BnaC08g24860D;BnaA05g05120D;BnaC05g13850D	26	948	182	14737	0.000104404
523	Polyketide sugar unit biosynthesis	sugar metabolism	BnaA09g12970D;BnaC09g12890D	2	948	3	14737	0.0118712
514	Other types of O-glycan biosynthesis	sugar metabolism	BnaA04g26470D;BnaC04g01980D;BnaC02g16100D;BnaA05g02300D;BnaA06g33710D;BnaA02g11710D;BnaC07g22260D	7	948	42	14737	0.0166605
511	Other glycan degradation	sugar metabolism	BnaC01g37460D;BnaC05g39570D;BnaA05g25660D;BnaA01g01330D;BnaC04g27780D;BnaC01g02340D;BnaA07g25350D;BnaA01g02860D;BnaA06g22930D;BnaC01g04120D;BnaC03g16640D	11	948	92	14737	0.0336889
4075	Plant hormone signal transduction	signal transduction	BnaA10g02500D;BnaA06g34400D;BnaA06g13210D;BnaC04g31390D;BnaA06g03580D;BnaA05g23300D;BnaC04g07010D;BnaC03g05830D;BnaA05g00430D;BnaA06g35930D;BnaA03g36950D;BnaC01g08120D;BnaC07g42520D;BnaC05g07990D;BnaA09g27530D;BnaA10g20060D;BnaA04g04390D;BnaA10g11500D;BnaA08g22180D;BnaC02g11480D;BnaA01g06730D;BnaC09g00910D;BnaA09g16590D;BnaA09g01390D;BnaC08g43820D;BnaC09g49910D;BnaA08g27770D;BnaA03g50060D;BnaA01g…	85	948	909	14737	0.000279602
62	Fatty acid elongation	lipid metabolism	BnaC06g25830D;BnaA10g21780D;BnaC07g05570D;BnaA07g03590D;BnaA10g02480D;BnaC03g07520D;BnaC07g04810D;BnaC04g00710D;BnaA09g40640D;BnaC02g30500D;BnaC04g15590D;BnaC01g20970D;BnaC07g17300D;BnaC08g46130D;BnaA03g02950D;BnaA07g14020D;BnaA06g36580D;BnaA09g18240D;BnaC05g00780D;BnaC05g02350D;BnaA06g04280D;BnaC08g33100D	22	948	99	14737	2.35677e-07
604	Glycosphingolipid biosynthesis - ganglio series	lipid metabolism	BnaC01g02340D;BnaA01g01330D;BnaC05g39570D;BnaC04g27780D;BnaA06g04720D;BnaA06g22930D;BnaA07g25350D;BnaC01g37460D;BnaA05g25660D	9	948	50	14737	0.0041741
1040	Biosynthesis of unsaturated fatty acids	lipid metabolism	BnaC08g01790D;BnaA10g21780D;BnaA05g11380D;BnaA10g04030D;BnaA10g18090D;BnaC03g07520D;BnaA08g28600D;BnaC09g41590D;BnaA03g02950D;BnaC03g49190D;BnaA06g24040D;BnaA03g20420D	12	948	100	14737	0.0266414
600	Sphingolipid metabolism	lipid metabolism	BnaC02g01160D;BnaA06g22930D;BnaC05g39570D;BnaC05g33620D;BnaC01g02340D;BnaC04g45620D;BnaA09g46200D;BnaC08g40260D;BnaA01g01330D;BnaC04g07260D;BnaC04g27780D;BnaC01g37460D;BnaA05g25660D	13	948	113	14737	0.0294254
1212	Fatty acid metabolism	lipid metabolism	BnaC03g25940D;BnaA05g00640D;BnaC03g07520D;BnaA05g11380D;BnaC08g01790D;BnaA03g20420D;BnaC03g49190D;BnaC01g20970D;BnaA06g24040D;BnaA09g18240D;BnaA10g21780D;BnaA09g02880D;BnaC09g41590D;BnaA10g18090D;BnaA08g28600D;BnaA03g02950D;BnaA03g17570D;BnaC09g02300D;BnaA10g18680D;BnaC04g51420D;BnaA10g04030D	21	948	217	14737	0.0400595
270	Cysteine and methionine metabolism	amino acid metabolism	BnaC06g11170D;BnaC07g23090D;BnaA09g13300D;BnaA06g28850D;BnaA07g06210D;BnaC09g03120D;BnaA03g47880D;BnaC08g31370D;BnaA03g28870D;BnaA01g15380D;BnaC01g04910D;BnaC03g20310D;BnaA03g28400D;BnaC03g39970D;BnaA08g26010D;BnaA10g16880D;BnaA03g26530D;BnaA02g03770D;BnaA04g22010D;BnaC03g08690D;BnaA06g07080D;BnaA01g23510D;BnaA09g10660D;BnaC07g07790D;BnaA05g07530D;BnaA09g44060D;BnaA03g34510D;BnaC06g38060D;BnaC01g…	42	948	297	14737	1.16851e-06
460	Cyanoamino acid metabolism	amino acid metabolism	BnaC03g36110D;BnaA03g44890D;BnaA01g27010D;BnaC05g44060D;BnaC04g03780D;BnaA05g29730D;BnaA03g30810D;BnaC08g30360D;BnaC08g30370D;BnaA09g39180D;BnaA05g29140D;BnaA03g50360D;BnaA01g05660D;BnaC04g03740D;BnaC07g42780D;BnaC05g43610D;BnaA04g25720D;BnaA09g28990D;BnaA08g06920D;BnaA05g04020D;BnaA02g10560D;BnaC04g49630D;BnaC05g43620D;BnaC05g20280D;BnaA01g06330D;BnaC08g31370D;BnaC01g00540D	27	948	191	14737	9.29585e-05
380	Tryptophan metabolism	amino acid metabolism	BnaA08g16100D;BnaA09g02880D;BnaA08g20300D;BnaC09g18140D;BnaC01g09750D;BnaC01g00800D;BnaA09g29790D;BnaA08g04520D;BnaA09g17390D;BnaA04g12790D;BnaC07g46060D;BnaA07g31260D;BnaC08g05690D;BnaA01g08170D;BnaA06g20180D;BnaA01g18990D;BnaC09g02300D;BnaC02g22640D;BnaA09g17400D	19	948	140	14737	0.00158765
310	Lysine degradation	amino acid metabolism	BnaA05g08770D;BnaC04g10170D;BnaC04g36290D;BnaA09g17400D;BnaC03g67870D;BnaA08g12860D;BnaA09g17390D;BnaA08g20300D;BnaC09g18140D;BnaC09g02300D;BnaA09g02880D;BnaC07g46060D	12	948	86	14737	0.00875376
920	Sulfur metabolism	amino acid metabolism	BnaC09g08710D;BnaA03g38670D;BnaC06g11170D;BnaA03g28870D;BnaC08g31370D;BnaA03g54400D;BnaA06g23130D;BnaA09g39180D;BnaA01g19120D;BnaC03g50270D;BnaC09g06200D;BnaA09g08410D;BnaA09g06680D;BnaC01g00790D	14	948	110	14737	0.0108352
480	Glutathione metabolism	oligopeptide metabolism	BnaA03g14150D;BnaA01g05660D;BnaC08g43490D;BnaA06g06160D;BnaA07g09120D;BnaC07g12800D;BnaA08g23300D;BnaA06g20200D;BnaC03g05780D;BnaA09g03700D;BnaC06g20430D;BnaA05g33580D;BnaC05g07900D;BnaA05g11240D;BnaC09g03120D;BnaA09g49190D;BnaA06g28850D;BnaC06g25020D;BnaC05g01590D;BnaA02g20640D;BnaC04g41510D;BnaC03g26120D;BnaC04g40570D;BnaC05g05550D;BnaC01g00540D;BnaC03g17120D	26	948	254	14737	0.0128235
330	Arginine and proline metabolism	amino acid metabolism	BnaA07g18130D;BnaC03g34650D;BnaA06g25630D;BnaA09g10660D;BnaC02g38050D;BnaA02g12280D;BnaA03g29370D;BnaC07g06600D;BnaA08g20300D;BnaC06g12660D;BnaA07g02890D;BnaC06g17070D;BnaC07g46060D;BnaA07g14640D;BnaC03g47960D;BnaA10g23180D;BnaC09g47750D;BnaA03g53010D;BnaA05g11710D	19	948	179	14737	0.0216684
220	Arginine biosynthesis	amino acid metabolism	BnaC03g19380D;BnaA05g11710D;BnaA10g23880D;BnaA06g11610D;BnaA09g10660D;BnaA02g12430D;BnaA04g08160D;BnaA05g22420D;BnaC04g30250D;BnaC05g35690D;BnaA04g07450D;BnaC04g29670D	12	948	99	14737	0.0248415
940	Phenylpropanoid biosynthesis	other	BnaC04g48960D;BnaA09g42290D;BnaC05g16380D;BnaC09g48850D;BnaC03g36110D;BnaC03g50060D;BnaA01g00140D;BnaC02g37290D;BnaA07g33060D;BnaA02g34060D;BnaC09g07880D;BnaA03g51010D;BnaC04g03780D;BnaC08g30360D;BnaA09g02240D;BnaA05g29140D;BnaA06g23270D;BnaA02g18320D;BnaA03g11990D;BnaA07g11080D;BnaA02g34070D;BnaC05g43610D;BnaA06g23250D;BnaA03g44890D;BnaC04g49630D;BnaA04g22000D;BnaC04g03740D;BnaA09g28990D;BnaC02g…	63	948	471	14737	2.18321e-08
4145	Phagosome	other	BnaC03g69320D;BnaA10g05390D;BnaA10g17660D;BnaA09g27050D;BnaA05g09670D;BnaA09g12020D;BnaC06g00260D;BnaA06g05290D;BnaC01g33430D;BnaC03g52250D;BnaA03g34950D;BnaC01g33490D;BnaC05g33420D;BnaC04g17750D;BnaA09g26960D;BnaA06g36920D;BnaA05g16010D;BnaA08g04080D;BnaC09g41030D;BnaC09g12310D;BnaA08g09560D;BnaC05g40980D;BnaC09g16150D;BnaA08g26530D;BnaA05g20650D;BnaA08g01560D;BnaA09g15970D;BnaA05g21350D;BnaA09g…	42	948	308	14737	3.04067e-06
53	Ascorbate and aldarate metabolism	other	BnaA09g49190D;BnaC06g12620D;BnaA07g32400D;BnaC05g05550D;BnaC09g42430D;BnaA10g18700D;BnaC03g06980D;BnaA04g13800D;BnaC07g46390D;BnaA04g09140D;BnaA09g29000D;BnaA08g20300D;BnaA07g12260D;BnaA10g18690D;BnaC08g43490D;BnaA01g11870D;BnaA03g53690D;BnaA08g04510D;BnaC07g46060D;BnaA07g14670D;BnaC09g14920D;BnaC01g13470D	22	948	135	14737	4.82874e-05
966	Glucosinolate biosynthesis	other	BnaC02g22640D;BnaA09g29790D;BnaA04g12790D;BnaA08g04520D;BnaC05g14270D;BnaC08g05690D;BnaA09g10820D;BnaC06g24250D;BnaA06g12720D;BnaC01g00800D;BnaA08g16100D;BnaA07g31260D	12	948	57	14737	0.000223744
73	Cutin, suberine and wax biosynthesis	other	BnaC05g00460D;BnaA05g05240D;BnaA08g11440D;BnaC03g20900D;BnaA10g00380D;BnaC03g19520D;BnaA02g05700D;BnaA10g13850D;BnaC09g16050D;BnaA03g16250D;BnaA07g22900D;BnaC09g36490D;BnaA08g16460D;BnaC03g66380D;BnaC02g09540D;BnaC06g23880D;BnaC07g47130D	17	948	111	14737	0.000708077
72	Synthesis and degradation of ketone bodies	other	BnaC09g02300D;BnaC08g41730D;BnaA09g02880D;BnaA06g08460D;BnaA09g47460D	5	948	20	14737	0.00750309
pathyway_category' refers to the specific functional category of the pathway. 'S gene number' refers to the number of significantly differentially expressed genes annotated as a specific KEGG. 'TS gene number' refers to the number of significantly differentially expressed genes with KEGG annotation. 'B gene number' refers to the number of genes annotated as a specific KEGG. 'TB gene number' refer…
