# Supplementary material for: Quantitative Trait Locus Mapping Combined with RNA Sequencing Reveals the Molecular Basis of Seed Germination in Oilseed Rape
Source: Biomolecules. 2021 Nov 27;11(12):1780. doi: 10.3390/biom11121780 (PMC8698463; doi:10.3390/biom11121780)
Supplement: Supplementary file 1 [file biomolecules-11-01780-s001.zip › Supplementary Tables/Table S3.xls]

## Sheet: Sheet1
Table S3. GO terms that are significantly enriched by DEGs in the (H0>A0)&(A1>A0)&(H1>H0) group.
GO_ID	GO_term	GO_function	GO_category	GO_class	Genes	S gene number	TS gene number	B gene number	TB gene number	p_value
GO:0005975	carbohydrate metabolic process	biological_process	sugar metabolism	5	BnaA07g06190D;BnaC07g04460D;BnaC02g39030D;BnaA03g11520D;BnaC07g42520D;BnaC02g01160D;BnaA07g25350D;BnaA06g22920D;BnaC04g08400D;BnaA05g07550D;BnaA05g04060D;BnaA06g29640D;BnaC06g19180D;BnaC05g39500D;BnaA01g05270D;BnaC01g17810D;BnaC03g67970D;BnaA07g33910D;BnaA07g24570D;BnaA07g23740D;BnaC03g67960D;BnaA01g15080D;BnaC03g53100D;BnaA09g08650D;BnaC03g50550D;BnaA10g09420D;BnaC09g13230D;BnaC04g27780D;BnaA09g…	33	529	950	37401	2.65341e-06
GO:0006073	cellular glucan metabolic process	biological_process	sugar metabolism	8	BnaA05g07550D;BnaC07g42520D;BnaC07g04460D;BnaC03g67970D;BnaC04g08400D;BnaC03g67960D	6	529	61	37401	0.00022364
GO:0019673	GDP-mannose metabolic process	biological_process	sugar metabolism	9	BnaC01g23490D;BnaA01g19590D	2	529	6	37401	0.00288442
GO:0006857	oligopeptide transport	biological_process	protein metabolism	9	BnaC04g17300D;BnaC07g13630D;BnaA07g10390D;BnaA07g12830D;BnaC08g15370D	5	529	44	37401	0.000382714
GO:0006508	proteolysis	biological_process	protein metabolism	7	BnaA05g09670D;BnaA08g26170D;BnaC01g33430D;BnaA01g10620D;BnaA07g34830D;BnaC01g21920D;BnaC01g12150D;BnaA09g27050D;BnaC03g44450D;BnaC08g45740D;BnaA01g06330D;BnaC03g02850D;BnaC06g17910D;BnaA06g36920D;BnaC03g37790D;BnaA01g26140D;BnaA07g23920D;BnaC06g17080D;BnaC01g03210D;BnaC05g33410D	20	529	924	37401	0.0413622
GO:0008610	lipid biosynthetic process	biological_process	lipid metabolism	6	BnaC05g00780D;BnaC07g04810D;BnaA10g02480D;BnaC01g03780D;BnaA09g40640D;BnaA01g02520D;BnaC05g02350D;BnaC07g07970D;BnaA07g06420D	9	529	78	37401	1.62475e-06
GO:0006629	lipid metabolic process	biological_process	lipid metabolism	5	BnaC03g59270D;BnaC02g32000D;BnaC05g47350D;BnaA07g22350D;BnaC05g42010D;BnaC09g18630D;BnaA02g24170D;BnaA01g31120D;BnaA03g11610D;BnaA09g17740D;BnaC08g01790D;BnaA10g04030D;BnaA06g18900D;BnaC06g06760D;BnaA08g17820D	15	529	460	37401	0.00258652
GO:0006633	fatty acid biosynthetic process	biological_process	lipid metabolism	10	BnaA07g05070D;BnaC07g04810D;BnaC05g02350D;BnaA09g40640D;BnaA10g02480D;BnaC05g00780D;BnaC03g20900D;BnaA03g20420D	8	529	200	37401	0.00793205
GO:0042545	cell wall modification	biological_process	cellular component metabolism	7	BnaA06g16090D;BnaC06g06610D;BnaA01g31480D;BnaC08g20880D;BnaA01g29470D;BnaC01g37010D;BnaA01g03620D;BnaC09g27910D	8	529	103	37401	0.000111499
GO:0007017	microtubule-based process	biological_process	cellular component metabolism	4	BnaA06g26420D;BnaA07g32090D;BnaC03g09740D;BnaA03g44640D	4	529	69	37401	0.0166054
GO:0006564	L-serine biosynthetic process	biological_process	amino acid metabolism	12	BnaC08g17520D;BnaA01g02930D;BnaA08g22970D;BnaA08g22510D	4	529	20	37401	0.000160142
GO:0006542	glutamine biosynthetic process	biological_process	amino acid metabolism	12	BnaA02g12430D;BnaA04g08160D;BnaA04g07450D;BnaC04g29670D	4	529	20	37401	0.000160142
GO:0006807	nitrogen compound metabolic process	biological_process	amino acid metabolism	4	BnaC04g29670D;BnaA04g07450D;BnaA02g12430D;BnaA04g08160D	4	529	57	37401	0.00865502
GO:0009086	methionine biosynthetic process	biological_process	amino acid metabolism	11	BnaC03g08690D;BnaA09g38220D	2	529	20	37401	0.0320661
GO:0055114	oxidation-reduction process	biological_process	other	4	BnaC03g00480D;BnaC04g00700D;BnaA01g29420D;BnaC06g38060D;BnaA05g01140D;BnaA09g25760D;BnaA01g02930D;BnaC03g68620D;BnaC07g47260D;BnaA07g06420D;BnaA03g20420D;BnaA07g16710D;BnaC02g03980D;BnaA08g04510D;BnaC01g13470D;BnaA06g33040D;BnaA03g49660D;BnaC03g38540D;BnaC07g40900D;BnaA03g33370D;BnaC01g31590D;BnaA01g12380D;BnaA09g29000D;BnaC07g29940D;BnaC03g06980D;BnaC05g09100D;BnaC01g14090D;BnaA09g14820D;BnaC05g…	67	529	2583	37401	1.2477e-06
GO:0009269	response to desiccation	biological_process	other	6	BnaC04g49420D;BnaC03g24650D;BnaA04g25530D	3	529	6	37401	5.4514e-05
GO:0008152	metabolic process	biological_process	other	3	BnaA04g03710D;BnaC08g17520D;BnaA09g00450D;BnaA05g00750D;BnaA04g21510D;BnaC01g19630D;BnaA08g22970D;BnaC08g13960D;BnaA02g11230D;BnaC07g04810D;BnaC02g06290D;BnaC08g09320D;BnaA08g08070D;BnaA09g40640D;BnaC05g02350D;BnaC02g04950D;BnaA05g23290D;BnaA04g17080D;BnaC04g45900D;BnaC03g25940D;BnaA04g17090D;BnaC09g48990D;BnaA08g22510D;BnaA02g18500D;BnaC07g40900D;BnaC05g17420D;BnaA05g00640D;BnaC03g25460D;BnaC02g…	43	529	1631	37401	7.84376e-05
GO:0046654	tetrahydrofolate biosynthetic process	biological_process	other	8	BnaC05g44750D;BnaA05g30330D	2	529	5	37401	0.00194112
GO:0009607	response to biotic stimulus	biological_process	other	4	BnaA06g34860D;BnaA01g31910D;BnaC01g15480D;BnaA03g46180D	4	529	41	37401	0.00264816
GO:0007010	cytoskeleton organization	biological_process	other	6	BnaC04g02110D;BnaA03g19590D;BnaA05g02390D	3	529	22	37401	0.00354694
GO:0006810	transport	biological_process	other	5	BnaC08g15370D;BnaC02g42350D;BnaA02g28130D;BnaC05g46620D;BnaA07g10390D;BnaC04g38040D;BnaC02g36210D;BnaA07g24560D;BnaC04g51510D;BnaA06g14680D;BnaA02g33530D;BnaC07g13630D;BnaA05g19250D;BnaA02g10560D;BnaA06g22160D;BnaA07g17050D;BnaA01g28120D;BnaA03g30520D;BnaA07g12830D;BnaC04g17300D;BnaA04g15110D	21	529	842	37401	0.00943799
GO:0051258	protein polymerization	biological_process	other	8	BnaA03g44640D;BnaC03g09740D;BnaA06g26420D;BnaA07g32090D	4	529	59	37401	0.00975521
GO:0006817	phosphate ion transport	biological_process	other	9	BnaA04g22280D;BnaA05g06230D	2	529	13	37401	0.0140477
GO:0044237	cellular metabolic process	biological_process	other	4	BnaA01g19590D;BnaA07g06190D;BnaA08g27100D;BnaA07g12670D;BnaC01g23490D;BnaC03g35170D;BnaA02g07140D	7	529	181	37401	0.0149537
GO:0006106	fumarate metabolic process	biological_process	other	9	BnaA05g00440D	1	529	2	37401	0.0280883
GO:0006284	base-excision repair	biological_process	other	9	BnaA05g26470D;BnaC05g40490D;BnaC01g38620D	3	529	47	37401	0.0288193
GO:0046939	nucleotide phosphorylation	biological_process	other	8	BnaA02g31630D;BnaC07g28830D	2	529	21	37401	0.0351156
GO:0006796	phosphate-containing compound metabolic process	biological_process	other	6	BnaC02g27940D;BnaA09g51480D	2	529	21	37401	0.0351156
GO:0005618	cell wall	cellular_component	cellular component metabolism	5	BnaA01g29470D;BnaC07g04460D;BnaC03g67970D;BnaA06g16090D;BnaA01g03620D;BnaC01g37010D;BnaC07g42520D;BnaC08g20880D;BnaC09g27910D;BnaA01g31480D;BnaC03g67960D;BnaC06g06610D;BnaA05g07550D;BnaC04g08400D	14	529	174	37401	2.14462e-07
GO:0016020	membrane	cellular_component	cellular component metabolism	3	BnaA09g17610D;BnaC03g68110D;BnaC03g09650D;BnaC07g13630D;BnaC05g46620D;BnaA01g04600D;BnaC07g04810D;BnaC05g39680D;BnaC03g69320D;BnaA03g10360D;BnaA04g15110D;BnaA07g12830D;BnaC02g36210D;BnaC09g15370D;BnaC01g00120D;BnaA07g24560D;BnaA05g01140D;BnaA08g02140D;BnaA06g14680D;BnaA06g22160D;BnaA07g10390D;BnaA02g10860D;BnaC03g13040D;BnaA10g02480D;BnaC03g68620D;BnaC04g38040D;BnaC02g06930D;BnaC04g49980D;BnaC04g…	57	529	2599	37401	0.000703575
GO:0048046	apoplast	cellular_component	cellular component metabolism	4	BnaC04g08400D;BnaC07g04460D;BnaC03g67960D;BnaA05g07550D;BnaC03g67970D;BnaC07g42520D;BnaC03g00480D	7	529	124	37401	0.00197726
GO:0005874	microtubule	cellular_component	cellular component metabolism	7	BnaA03g44640D;BnaA06g26420D;BnaA07g32090D;BnaC03g09740D	4	529	64	37401	0.0128912
GO:0045239	tricarboxylic acid cycle enzyme complex	cellular_component	TCA cycle process	4	BnaA05g00440D	1	529	2	37401	0.0280883
GO:0003878	ATP citrate synthase activity	molecular_function	TCA cycle process	7	BnaC09g02690D;BnaA02g30820D	2	529	8	37401	0.00528409
GO:0004333	fumarate hydratase activity	molecular_function	TCA cycle process	7	BnaA05g00440D	1	529	2	37401	0.0280883
GO:0004564	beta-fructofuranosidase activity	molecular_function	sugar metabolism	7	BnaA09g12880D;BnaC09g13230D	2	529	8	37401	0.00528409
GO:0004575	sucrose alpha-glucosidase activity	molecular_function	sugar metabolism	8	BnaC09g13230D;BnaA09g12880D	2	529	8	37401	0.00528409
GO:0016760	cellulose synthase (UDP-forming) activity	molecular_function	sugar metabolism	9	BnaC04g49980D;BnaA01g04600D;BnaC02g06930D	3	529	50	37401	0.0337801
GO:0004310	farnesyl-diphosphate farnesyltransferase activity	molecular_function	protein metabolism	8	BnaA01g02520D;BnaC01g03780D	2	529	9	37401	0.00673046
GO:0004617	phosphoglycerate dehydrogenase activity	molecular_function	lipid metabolism	7	BnaC08g17520D;BnaA08g22970D;BnaA01g02930D	3	529	10	37401	0.000313541
GO:0016165	linoleate 13S-lipoxygenase activity	molecular_function	lipid metabolism	7	BnaC01g31590D;BnaC05g30190D	2	529	16	37401	0.0210169
GO:0016491	oxidoreductase activity	molecular_function	electron transfer	4	BnaA07g16710D;BnaC02g03980D;BnaA07g06420D;BnaA06g08960D;BnaC07g07970D;BnaA09g25760D;BnaA04g17080D;BnaC07g36430D;BnaC09g41590D;BnaC03g00480D;BnaC07g29940D;BnaA09g43000D;BnaA05g01140D;BnaA05g00750D;BnaC06g38060D;BnaA02g32460D;BnaC03g14590D;BnaC01g13470D;BnaA03g33370D;BnaC09g39400D;BnaC03g38540D;BnaA08g04510D;BnaA04g17090D;BnaC05g10390D;BnaA06g25630D;BnaA02g33780D;BnaA03g20420D;BnaA03g29370D;BnaC03g…	39	529	1409	37401	6.1799e-05
GO:0051287	NAD binding	molecular_function	electron transfer	6	BnaC03g06980D;BnaA07g14670D;BnaC02g03980D;BnaA01g02930D;BnaA09g29000D;BnaC08g17520D;BnaA08g22970D	7	529	131	37401	0.00269542
GO:0048037	cofactor binding	molecular_function	electron transfer	4	BnaA01g02930D;BnaA08g22970D;BnaA02g30820D;BnaC08g17520D	4	529	46	37401	0.00403714
GO:0010181	FMN binding	molecular_function	electron transfer	7	BnaA03g33370D;BnaA01g29420D;BnaC09g39400D;BnaC03g14590D;BnaC03g38540D	5	529	90	37401	0.00912673
GO:0050662	coenzyme binding	molecular_function	electron transfer	5	BnaA08g27100D;BnaA01g19590D;BnaA07g06190D;BnaA02g07140D;BnaA07g12670D;BnaC01g23490D	6	529	175	37401	0.0388361
GO:0005506	iron ion binding	molecular_function	electron transfer	8	BnaC01g14090D;BnaA01g23900D;BnaC03g56900D;BnaA06g25630D;BnaC01g31590D;BnaC05g09100D;BnaA01g00540D;BnaC05g30190D;BnaA06g33030D;BnaC03g61420D;BnaA02g08270D;BnaA03g29370D;BnaC03g20900D;BnaA01g12380D;BnaA08g16460D;BnaC01g00800D;BnaA06g33040D	17	529	770	37401	0.0489334
GO:0005200	structural constituent of cytoskeleton	molecular_function	cellular component metabolism	4	BnaA06g26420D;BnaC03g09740D;BnaA03g44640D;BnaA07g32090D	4	529	45	37401	0.00372713
GO:0004356	glutamate-ammonia ligase activity	molecular_function	amino acid metabolism	8	BnaA04g07450D;BnaA02g12430D;BnaA04g08160D;BnaC04g29670D	4	529	22	37401	0.000236424
GO:0003824	catalytic activity	molecular_function	other	3	BnaA03g33370D;BnaC09g39400D;BnaA02g12430D;BnaA06g22920D;BnaA09g25760D;BnaC01g16280D;BnaA02g07140D;BnaA03g10910D;BnaA08g27100D;BnaA05g26470D;BnaA08g14490D;BnaC01g09790D;BnaC02g28120D;BnaC09g37510D;BnaA01g07250D;BnaC04g51420D;BnaC09g02690D;BnaC01g23490D;BnaA07g23740D;BnaC03g38540D;BnaC05g45320D;BnaA02g17630D;BnaC09g37530D;BnaA02g19000D;BnaA01g02860D;BnaA02g11230D;BnaC03g25940D;BnaA01g15080D;BnaC05g…	70	529	2594	37401	1.63686e-07
GO:0008171	O-methyltransferase activity	molecular_function	other	7	BnaC07g44690D;BnaA03g50850D;BnaC09g30560D;BnaA08g11640D;BnaA07g20960D;BnaA03g11990D;BnaC08g10380D	7	529	70	37401	6.04408e-05
GO:0003993	acid phosphatase activity	molecular_function	other	8	BnaC08g00490D;BnaA08g27690D;BnaA03g39100D;BnaA02g22460D;BnaA09g46120D;BnaC08g43690D;BnaA03g15640D	7	529	75	37401	9.41794e-05
GO:0080019	fatty-acyl-CoA reductase (alcohol-forming) activity	molecular_function	other	7	BnaA08g11440D;BnaA10g13850D;BnaC09g36490D;BnaA02g05700D	4	529	20	37401	0.000160142
GO:0016762	xyloglucan:xyloglucosyl transferase activity	molecular_function	other	8	BnaC07g42520D;BnaC07g04460D;BnaC03g67970D;BnaA05g07550D;BnaC03g67960D;BnaC04g08400D	6	529	61	37401	0.00022364
GO:0000976	transcription regulatory region sequence-specific DNA binding	molecular_function	other	8	BnaC01g00960D;BnaC07g34350D;BnaC03g60860D;BnaA08g16080D;BnaA01g00050D	5	529	45	37401	0.000425591
GO:0005215	transporter activity	molecular_function	other	3	BnaA06g22160D;BnaC04g38040D;BnaC04g17300D;BnaA04g15110D;BnaC08g15370D;BnaC05g46620D;BnaA02g33530D;BnaA07g10390D;BnaC02g36210D;BnaA07g12830D;BnaC02g42350D;BnaA07g17050D;BnaA01g28120D;BnaA06g14680D;BnaA02g28130D;BnaA07g24560D;BnaC07g13630D;BnaA05g19250D	18	529	523	37401	0.00054929
GO:0008234	cysteine-type peptidase activity	molecular_function	other	7	BnaC01g21920D;BnaC01g03210D;BnaC01g33430D;BnaC05g33410D;BnaA05g09670D;BnaA09g27050D;BnaA06g36920D;BnaA01g26140D;BnaC06g17910D	9	529	180	37401	0.00112072
GO:0008725	DNA-3-methyladenine glycosylase activity	molecular_function	other	10	BnaC05g40490D;BnaC01g38620D;BnaA05g26470D	3	529	16	37401	0.00137357
GO:0003934	GTP cyclohydrolase I activity	molecular_function	other	9	BnaC05g44750D;BnaA05g30330D	2	529	5	37401	0.00194112
GO:0004857	enzyme inhibitor activity	molecular_function	other	5	BnaA01g29470D;BnaC01g37010D;BnaC06g06610D;BnaA01g03620D;BnaA01g31480D;BnaC09g27910D;BnaC08g20880D;BnaA06g16090D	8	529	180	37401	0.00427885
GO:0008762	UDP-N-acetylmuramate dehydrogenase activity	molecular_function	other	7	BnaA09g25760D;BnaC07g36430D;BnaA05g01140D;BnaA03g49660D;BnaC04g00700D	5	529	78	37401	0.00502806
GO:0004775	succinate-CoA ligase (ADP-forming) activity	molecular_function	other	8	BnaA02g30820D;BnaC09g02690D	2	529	8	37401	0.00528409
GO:0046983	protein dimerization activity	molecular_function	other	5	BnaC03g24060D;BnaC01g26610D;BnaA04g24850D;BnaA03g11990D;BnaC08g10380D;BnaC09g07530D;BnaA09g07590D;BnaA03g20070D;BnaA01g00730D;BnaC01g01720D;BnaA01g33420D;BnaA07g12160D;BnaC04g02750D;BnaC05g29300D;BnaA10g03540D;BnaC05g36730D;BnaA07g20960D;BnaA08g27770D;BnaC05g44630D;BnaC09g30560D	20	529	766	37401	0.00696769
GO:0016787	hydrolase activity	molecular_function	other	4	BnaA08g17820D;BnaC02g06290D;BnaA04g22170D;BnaA02g24170D;BnaC03g59270D;BnaC09g48990D;BnaC06g06760D;BnaC04g45900D;BnaC05g47350D;BnaC09g18630D;BnaA02g19000D;BnaA03g39100D;BnaA03g11610D;BnaC02g32000D;BnaA02g02850D;BnaA09g17740D;BnaA06g18900D;BnaA01g31120D;BnaA09g46120D	19	529	724	37401	0.0079868
GO:0016630	protochlorophyllide reductase activity	molecular_function	other	7	BnaC01g19630D;BnaC07g40900D	2	529	10	37401	0.00833468
GO:0008375	acetylglucosaminyltransferase activity	molecular_function	other	7	BnaA03g10360D;BnaC04g31930D;BnaC03g68110D;BnaA07g27060D;BnaC03g13040D	5	529	92	37401	0.00998236
GO:0030599	pectinesterase activity	molecular_function	other	7	BnaA01g03620D;BnaA06g16090D;BnaC01g37010D;BnaA01g29470D;BnaC09g27910D;BnaA01g31480D;BnaC06g06610D;BnaC08g20880D	8	529	209	37401	0.0101842
GO:0008168	methyltransferase activity	molecular_function	other	6	BnaC09g30560D;BnaA10g25800D;BnaA03g11990D;BnaC05g02550D;BnaC02g03490D;BnaC09g50490D;BnaA07g20960D;BnaC02g04950D;BnaA07g34120D;BnaA02g12530D;BnaC08g10380D;BnaC08g00690D	12	529	401	37401	0.0125608
GO:0046914	transition metal ion binding	molecular_function	other	7	BnaC09g41590D;BnaA07g16710D;BnaA03g20420D	3	529	35	37401	0.0131656
GO:0005315	inorganic phosphate transmembrane transporter activity	molecular_function	other	7	BnaA05g06230D;BnaA04g22280D	2	529	13	37401	0.0140477
GO:0045300	acyl-[acyl-carrier-protein] desaturase activity	molecular_function	other	7	BnaA03g20420D;BnaC09g41590D	2	529	13	37401	0.0140477
GO:0003838	sterol 24-C-methyltransferase activity	molecular_function	other	8	BnaC02g04950D	1	529	1	37401	0.014144
GO:0004866	endopeptidase inhibitor activity	molecular_function	other	7	BnaA07g30760D;BnaC08g17590D;BnaA07g30750D	3	529	40	37401	0.0188723
GO:0022857	transmembrane transporter activity	molecular_function	other	4	BnaA06g14680D;BnaA05g19250D;BnaA04g22280D;BnaC05g46620D;BnaA05g06230D;BnaA08g23600D	6	529	177	37401	0.0406736
GO:0004329	formate-tetrahydrofolate ligase activity	molecular_function	other	6	BnaA05g15830D	1	529	3	37401	0.0418358
The definition of all parameters in this table is consistent with Additional file 2. The bold GO is the same as the analysis result in the (A1>A0)&(H1>H0) group.
