# Supplementary material for: Quantitative Trait Locus Mapping Combined with RNA Sequencing Reveals the Molecular Basis of Seed Germination in Oilseed Rape
Source: Biomolecules. 2021 Nov 27;11(12):1780. doi: 10.3390/biom11121780 (PMC8698463; doi:10.3390/biom11121780)
Supplement: Supplementary file 1 [file biomolecules-11-01780-s001.zip › Supplementary Tables/Table S4.xls]

## Sheet: Sheet1
Table S4. Pathways that are significantly enriched by DEGs in the (H0>A0)&(A1>A0)&(H1>H0 group.
pathway_ID	pathway_name	pathyway_category	Genes	S gene number	TS gene number	B gene number	TB gene number	p_value
40	Pentose and glucuronate interconversions	sugar metabolism	BnaA09g29000D;BnaA06g16090D;BnaC07g03950D;BnaC04g49340D;BnaC01g37010D;BnaC09g27910D;BnaA01g31480D;BnaA01g29470D;BnaA04g07000D;BnaA07g05380D;BnaC06g28860D;BnaC09g30800D;BnaA05g30530D;BnaC03g53100D;BnaA01g03620D;BnaC06g26450D;BnaC08g20880D;BnaC05g44980D;BnaA10g02830D;BnaA10g18690D;BnaA02g29770D;BnaC06g06610D;BnaA07g14670D;BnaC03g06980D	24	246	300	14737	2.16054e-10
500	Starch and sucrose metabolism	sugar metabolism	BnaC05g39500D;BnaA04g07530D;BnaC03g06980D;BnaA02g29770D;BnaA10g18690D;BnaA02g07140D;BnaA01g29470D;BnaC06g06610D;BnaA01g07250D;BnaC02g28120D;BnaA07g23740D;BnaC08g20880D;BnaA01g31480D;BnaA09g12880D;BnaA07g06190D;BnaA07g24570D;BnaC01g08830D;BnaC04g29770D;BnaC03g53100D;BnaA01g03620D;BnaC02g06930D;BnaA02g11230D;BnaA01g05270D;BnaA07g33910D;BnaC04g49340D;BnaA06g16090D;BnaA07g14670D;BnaC04g42400D;BnaC02g…	35	246	714	14737	9.55772e-09
520	Amino sugar and nucleotide sugar metabolism	sugar metabolism	BnaA07g12670D;BnaC02g06930D;BnaC03g06980D;BnaA09g15430D;BnaA01g11250D;BnaA09g29000D;BnaC01g14890D;BnaA07g14670D;BnaA07g25350D;BnaC08g09320D;BnaC01g23490D;BnaA07g06190D;BnaC04g49980D;BnaA07g33910D;BnaA08g27100D;BnaA01g19590D;BnaC04g42400D;BnaA10g18690D;BnaC03g25460D;BnaA02g07140D;BnaA08g08070D;BnaC02g39030D	22	246	443	14737	5.27935e-06
52	Galactose metabolism	sugar metabolism	BnaA07g24570D;BnaC02g01160D;BnaA09g12880D;BnaC09g37530D;BnaC04g27780D;BnaA10g15160D;BnaC09g13230D;BnaC05g39500D;BnaC09g37510D	9	246	183	14737	0.00365769
4146	Peroxisome	lipid metabolism	BnaC04g51420D;BnaA05g00640D;BnaC09g36490D;BnaC09g39400D;BnaA03g33370D;BnaA02g05700D;BnaC03g25940D;BnaA08g11440D;BnaA01g29420D;BnaC03g38540D;BnaA09g47460D;BnaA10g13850D	12	246	266	14737	0.00174504
61	Fatty acid biosynthesis	lipid metabolism	BnaA05g00640D;BnaC03g25940D;BnaA07g05070D;BnaC09g41590D;BnaA03g20420D;BnaC04g51420D	6	246	126	14737	0.0190719
62	Fatty acid elongation	lipid metabolism	BnaC05g02350D;BnaC05g00780D;BnaA10g02480D;BnaC07g04810D;BnaA09g40640D	5	246	99	14737	0.0250676
270	Cysteine and methionine metabolism	amino acid metabolism	BnaC09g03120D;BnaC03g08690D;BnaC06g38060D;BnaA09g39180D;BnaA05g07530D;BnaC08g13960D;BnaA09g13300D;BnaA06g33260D;BnaC08g31370D;BnaC09g13570D	10	246	297	14737	0.0277403
73	Cutin, suberine and wax biosynthesis	other	BnaC03g19520D;BnaA02g05700D;BnaC09g16050D;BnaA08g11440D;BnaA10g13850D;BnaC09g36490D;BnaA08g16460D;BnaC03g20900D	8	246	111	14737	0.000541365
4145	Phagosome	other	BnaA01g26140D;BnaA09g27050D;BnaA06g26420D;BnaA06g36920D;BnaA05g09670D;BnaC03g09740D;BnaC01g03210D;BnaC03g69320D;BnaC09g12310D;BnaA06g05290D;BnaC01g33430D;BnaC06g17910D;BnaA07g32090D;BnaA03g44640D	14	246	308	14737	0.000686431
945	Stilbenoid, diarylheptanoid and gingerol biosynthesis	other	BnaA03g50850D;BnaC05g09100D;BnaC03g56900D;BnaA06g33040D;BnaC07g44690D;BnaA01g00540D;BnaA06g33030D;BnaC03g61420D;BnaA02g08270D;BnaA08g11640D	10	246	232	14737	0.00568061
53	Ascorbate and aldarate metabolism	other	BnaA09g29000D;BnaA08g04510D;BnaC03g06980D;BnaA10g18690D;BnaC01g13470D;BnaA07g14670D;BnaA09g49190D	7	246	135	14737	0.00753862
941	Flavonoid biosynthesis	other	BnaA03g50850D;BnaA02g33780D;BnaA08g11640D;BnaC07g44690D	4	246	68	14737	0.0268563
630	Glyoxylate and dicarboxylate metabolism	other	BnaC09g39400D;BnaC03g38540D;BnaA02g12430D;BnaA04g07450D;BnaA04g08160D;BnaA01g29420D;BnaA03g33370D;BnaC04g29670D	8	246	216	14737	0.0287755
100	Steroid biosynthesis	other	BnaA08g02140D;BnaA01g02520D;BnaC01g03780D;BnaC03g68620D;BnaC02g04950D	5	246	104	14737	0.030173
790	Folate biosynthesis	other	BnaA05g30330D;BnaA02g19000D;BnaC05g44750D	3	246	49	14737	0.0482715
The definition of all parameters in this table is consistent with Additional file 3. The bold pathway is the same as the analysis result in the (A1>A0)&(H1>H0) group.
