# Supplementary material for: Quantitative Trait Locus Mapping Combined with RNA Sequencing Reveals the Molecular Basis of Seed Germination in Oilseed Rape
Source: Biomolecules. 2021 Nov 27;11(12):1780. doi: 10.3390/biom11121780 (PMC8698463; doi:10.3390/biom11121780)
Supplement: Supplementary file 1 [file biomolecules-11-01780-s001.zip › Supplementary Tables/Table S5.xls]

## Sheet: Sheet1
Table S5. GO terms significantly enriched by DEGs that were specifically up-relgulated in the H1>H0 group.
GO_ID	GO_term	GO_function	GO_category	GO_class	Genes	S gene number	TS gene number	B gene number	TB gene number	p_value
GO:0005985	sucrose metabolic process	biological_process	sugar metabolism	8	BnaA05g12940D;BnaA07g22680D;BnaC06g12120D;BnaC06g34330D;BnaC06g23590D	5	1150	25	37401	0.000866699
GO:0005975	carbohydrate metabolic process	biological_process	sugar metabolism	5	BnaA08g25690D;BnaC08g14380D;BnaA03g02510D;BnaC07g27160D;BnaC03g03520D;BnaC03g25270D;BnaA01g06610D;BnaA01g15000D;BnaA07g10240D;BnaA05g02490D;BnaC01g10760D;BnaA02g30740D;BnaA07g31740D;BnaC03g35190D;BnaC05g39760D;BnaC04g02210D;BnaC08g14370D;BnaA01g28490D;BnaA10g16620D;BnaA05g10650D;BnaA06g22110D;BnaC07g35220D;BnaC01g21880D;BnaA09g14690D;BnaA10g10850D;BnaC09g39140D;BnaA03g46210D;BnaC01g00110D;BnaA02g…	45	1150	950	37401	0.00308486
GO:0006073	cellular glucan metabolic process	biological_process	sugar metabolism	8	BnaC08g14370D;BnaC08g14380D;BnaA01g15000D;BnaA08g25690D;BnaC03g67980D;BnaA02g22470D	6	1150	61	37401	0.0110013
GO:0019310	inositol catabolic process	biological_process	signal transduction	8	BnaC09g10140D;BnaA09g10050D;BnaC07g01430D	3	1150	8	37401	0.00144597
GO:0009966	regulation of signal transduction	biological_process	signal transduction	7	BnaA07g18550D;BnaC01g11450D;BnaA01g09740D;BnaA08g08960D	4	1150	27	37401	0.0088787
GO:0000160	phosphorelay signal transduction system	biological_process	signal transduction	6	BnaA06g30870D;BnaC08g14280D;BnaA09g14370D;BnaA04g23810D;BnaC04g24580D;BnaA06g16900D;BnaC09g14930D;BnaA03g19410D	8	1150	121	37401	0.0335559
GO:0009452	7-methylguanosine RNA capping	biological_process	RNA metabolism	11	BnaC07g08840D;BnaA07g07260D	2	1150	5	37401	0.00887963
GO:0007585	respiratory gaseous exchange by respiratory system	biological_process	respiratory system	4	BnaC05g30210D;BnaA05g17260D;BnaA03g36620D	3	1150	9	37401	0.00211945
GO:0006468	protein phosphorylation	biological_process	protein metabolism	9	BnaC04g48730D;BnaA03g36640D;BnaA07g12770D;BnaC01g14610D;BnaC02g29330D;BnaA03g47360D;BnaC06g36670D;BnaA01g14500D;BnaA08g10520D;BnaA02g31820D;BnaA01g12660D;BnaC08g21280D;BnaC05g06530D;BnaC02g10810D;BnaC09g48250D;BnaC02g16920D;BnaA07g18550D;BnaA03g23220D;BnaA03g35770D;BnaC06g23820D;BnaC09g34200D;BnaC03g55440D;BnaC04g24880D;BnaC05g39300D;BnaA01g01870D;BnaA06g25880D;BnaA09g15060D;BnaC09g41870D;BnaA10g…	110	1150	2427	37401	3.09086e-05
GO:0016567	protein ubiquitination	biological_process	protein metabolism	11	BnaA07g25910D;BnaA01g14500D;BnaA04g09960D;BnaA07g28200D;BnaA01g20980D;BnaA06g23600D;BnaA05g20790D;BnaC08g28970D;BnaC07g05860D;BnaA06g06370D	10	1150	176	37401	0.0461927
GO:0006071	glycerol metabolic process	biological_process	lipid metabolism	8	BnaC06g23230D;BnaA07g22360D;BnaA07g15260D;BnaC03g41620D;BnaC08g04510D;BnaC06g35160D;BnaA03g48210D;BnaC03g14220D	8	1150	48	37401	9.86608e-05
GO:0008610	lipid biosynthetic process	biological_process	lipid metabolism	6	BnaA02g22340D;BnaC07g45160D;BnaC02g02670D;BnaA10g00700D;BnaA01g02510D;BnaA01g23810D;BnaA07g06510D	7	1150	78	37401	0.0101573
GO:0055114	oxidation-reduction process	biological_process	electron transfer	4	BnaA02g08420D;BnaA06g27000D;BnaA10g01100D;BnaA02g13230D;BnaA05g21110D;BnaC09g10140D;BnaA04g25870D;BnaC01g37470D;BnaA09g08390D;BnaC03g03050D;BnaA08g10040D;BnaC05g30210D;BnaC05g34020D;BnaA06g30520D;BnaA02g27640D;BnaA04g14510D;BnaA10g23900D;BnaC09g01650D;BnaA01g00410D;BnaA10g10850D;BnaC05g48310D;BnaC02g37450D;BnaC05g45470D;BnaC02g16540D;BnaC03g02110D;BnaA05g27810D;BnaA09g10050D;BnaA10g23930D;BnaA01g…	117	1150	2583	37401	1.75156e-05
GO:0006260	DNA replication	biological_process	DNA metabolism	8	BnaA03g26370D;BnaC03g03340D;BnaC02g32200D;BnaA09g05560D;BnaA09g29310D;BnaA03g02300D;BnaC03g31160D;BnaC02g17390D;BnaA03g22490D;BnaA08g19940D	10	1150	128	37401	0.00629199
GO:0006270	DNA replication initiation	biological_process	DNA metabolism	8	BnaA03g26370D;BnaC02g32200D;BnaC03g31160D	3	1150	16	37401	0.0120339
GO:0042545	cell wall modification	biological_process	cellular component metabolism	7	BnaC01g37040D;BnaA05g00400D;BnaA05g14130D;BnaA10g07940D;BnaA06g17460D;BnaC03g52570D;BnaC05g46130D	7	1150	103	37401	0.0398246
GO:0006542	glutamine biosynthetic process	biological_process	amino acid metabolism	12	BnaA03g34780D;BnaC02g06690D;BnaC06g14440D;BnaC08g07930D;BnaC03g40250D	5	1150	20	37401	0.000287319
GO:0006807	nitrogen compound metabolic process	biological_process	amino acid metabolism	4	BnaC03g40250D;BnaC03g54910D;BnaC09g06340D;BnaA03g34780D;BnaC02g06690D;BnaA09g06820D;BnaC08g07930D;BnaC06g14440D	8	1150	57	37401	0.000338594
GO:0006865	amino acid transport	biological_process	amino acid metabolism	10	BnaA02g27130D;BnaC02g33700D	2	1150	3	37401	0.00277591
GO:0006520	cellular amino acid metabolic process	biological_process	amino acid metabolism	8	BnaC03g03050D;BnaA03g46060D;BnaC09g03800D;BnaC07g38390D;BnaA03g02040D;BnaA01g08240D;BnaC02g21550D;BnaA07g00460D	8	1150	95	37401	0.00899697
GO:0019419	sulfate reduction	biological_process	other	6	BnaC09g22760D;BnaA03g45080D;BnaC01g13420D;BnaA01g11840D;BnaA09g20370D	5	1150	7	37401	5.43482e-07
GO:0070588	calcium ion transmembrane transport	biological_process	other	11	BnaA03g36090D;BnaC07g46660D;BnaC03g58140D;BnaA01g15180D;BnaA08g18750D;BnaC03g41960D	6	1150	33	37401	0.000453403
GO:0006979	response to oxidative stress	biological_process	other	5	BnaC06g12560D;BnaA03g17000D;BnaC09g07300D;BnaA08g21730D;BnaC01g02640D;BnaA09g08390D;BnaA04g25090D;BnaA01g01600D;BnaC09g01650D;BnaA01g00410D;BnaC01g25860D;BnaC08g19360D;BnaA10g24230D;BnaC03g02110D	14	1150	196	37401	0.00312848
GO:0030001	metal ion transport	biological_process	other	8	BnaA03g05110D;BnaA01g23170D;BnaC03g16450D;BnaA08g05970D;BnaC08g10660D;BnaC01g21800D;BnaC06g15850D;BnaA05g31150D;BnaA02g07030D;BnaC02g41180D;BnaC02g03130D;BnaC08g27200D;BnaA09g15520D;BnaC01g28910D	14	1150	209	37401	0.00551338
GO:0008219	cell death	biological_process	other	4	BnaA06g06970D;BnaA04g22400D;BnaA03g46560D;BnaA01g22680D;BnaC09g09370D	5	1150	43	37401	0.00996547
GO:0006820	anion transport	biological_process	other	7	BnaC04g00350D;BnaA04g26910D;BnaA03g21650D	3	1150	20	37401	0.0223691
GO:0009058	biosynthetic process	biological_process	other	4	BnaA05g12940D;BnaC06g12120D;BnaA02g11830D;BnaA01g02510D;BnaC06g23590D;BnaA03g50310D;BnaA04g12270D;BnaC03g02330D;BnaA07g00460D;BnaA01g18750D;BnaA03g46060D;BnaC07g38390D;BnaC07g45160D;BnaC02g16260D;BnaA07g22680D;BnaA10g24820D;BnaC06g19110D;BnaC06g34330D	18	1150	370	37401	0.0387972
GO:0006887	exocytosis	biological_process	other	7	BnaC02g10670D;BnaC04g25700D;BnaC02g10660D;BnaA10g19640D;BnaA02g06880D	5	1150	64	37401	0.0468826
GO:0042555	MCM complex	cellular_component	DNA metabolism	4	BnaC02g32200D;BnaC03g31160D;BnaA03g26370D	3	1150	13	37401	0.00658215
GO:0005664	nuclear origin of replication recognition complex	cellular_component	DNA metabolism	5	BnaA09g29310D;BnaA08g19940D	2	1150	6	37401	0.013049
GO:0016020	membrane	cellular_component	cellular component metabolism	3	BnaC08g35460D;BnaC07g07650D;BnaC09g32940D;BnaA06g35480D;BnaC06g21850D;BnaA08g16930D;BnaC03g04200D;BnaC07g35300D;BnaC03g38870D;BnaC03g60150D;BnaC03g41960D;BnaC08g12510D;BnaC06g22090D;BnaC05g48690D;BnaA02g27130D;BnaA02g32010D;BnaC08g42910D;BnaA07g19610D;BnaA02g22340D;BnaC02g29210D;BnaC03g56980D;BnaA06g36370D;BnaC06g11810D;BnaA04g26910D;BnaA05g15230D;BnaC02g21060D;BnaA01g23170D;BnaC05g00830D;BnaA06g…	105	1150	2599	37401	0.00261085
GO:0005618	cell wall	cellular_component	cellular component metabolism	5	BnaA02g22470D;BnaC01g37040D;BnaA05g14130D;BnaA10g07940D;BnaC08g14380D;BnaC08g14370D;BnaA01g15000D;BnaC03g52570D;BnaA08g25690D;BnaC03g67980D;BnaC05g46130D;BnaA05g00400D;BnaA06g17460D	13	1150	174	37401	0.00294373
GO:0016021	integral component of membrane	cellular_component	cellular component metabolism	5	BnaC01g28910D;BnaA06g36740D;BnaA08g19630D;BnaC08g37730D;BnaA03g43740D;BnaC02g33700D;BnaA09g41810D;BnaA09g14650D;BnaA06g30040D;BnaC08g42900D;BnaC06g21850D;BnaA10g15270D;BnaA08g18750D;BnaC07g46660D;BnaA09g25280D;BnaC05g06490D;BnaA03g05800D;BnaA09g41800D;BnaC08g16940D;BnaA04g22400D;BnaA08g28120D;BnaA09g19930D;BnaA02g16070D;BnaA10g23440D;BnaA03g54210D;BnaC05g01280D;BnaC03g58140D;BnaC09g09370D;BnaC01g…	72	1150	1832	37401	0.0203874
GO:0048046	apoplast	cellular_component	cellular component metabolism	4	BnaC03g67980D;BnaA02g22470D;BnaC08g14380D;BnaA08g25690D;BnaC08g14370D;BnaC08g31950D;BnaA01g15000D;BnaC06g13030D	8	1150	124	37401	0.0379603
GO:0016157	sucrose synthase activity	molecular_function	sugar metabolism	8	BnaA07g22680D;BnaA05g12940D;BnaC06g23590D;BnaC06g34330D;BnaC06g12120D	5	1150	14	37401	4.32661e-05
GO:0050113	inositol oxygenase activity	molecular_function	signal transduction	6	BnaC07g01430D;BnaC09g10140D;BnaA09g10050D	3	1150	8	37401	0.00144597
GO:0004713	protein tyrosine kinase activity	molecular_function	protein metabolism	8	BnaA01g32040D;BnaC06g36670D;BnaC04g38490D;BnaA01g01870D;BnaA01g02630D;BnaC04g24880D;BnaA03g36640D;BnaC09g34200D;BnaC05g06530D;BnaA04g02220D;BnaA01g04120D;BnaC03g17800D;BnaC02g29330D;BnaC02g16920D;BnaA07g22860D;BnaA01g12660D;BnaC09g48250D;BnaA03g22870D;BnaC07g43760D;BnaC04g46930D;BnaA04g22340D;BnaC06g23820D;BnaA08g28120D;BnaA06g25880D;BnaC01g19100D;BnaC03g53220D;BnaA07g18550D;BnaC09g01600D;BnaC07g…	105	1150	2210	37401	6.86098e-06
GO:0004672	protein kinase activity	molecular_function	protein metabolism	7	BnaA06g32700D;BnaC07g09500D;BnaA03g46220D;BnaC03g55440D;BnaC04g40820D;BnaA07g22580D;BnaC07g23800D;BnaC09g45580D;BnaC02g29330D;BnaC01g14610D;BnaA08g25370D;BnaA06g09220D;BnaA05g22170D;BnaC06g09050D;BnaC01g11450D;BnaC01g04370D;BnaC03g59990D;BnaA06g25880D;BnaC05g06530D;BnaA08g01780D;BnaA06g02060D;BnaA09g23770D;BnaA10g11570D;BnaA09g21830D;BnaC03g01790D;BnaA04g18600D;BnaC04g26660D;BnaA04g22430D;BnaA08g…	110	1150	2422	37401	2.83917e-05
GO:0004674	protein serine/threonine kinase activity	molecular_function	protein metabolism	8	BnaA01g09740D;BnaC05g43850D;BnaA07g22860D;BnaA08g10520D;BnaC03g62390D;BnaC01g04370D;BnaA01g01870D;BnaC03g53220D;BnaA03g01490D;BnaA09g21830D;BnaC07g23800D;BnaC09g50140D;BnaC04g24880D;BnaA10g11570D;BnaA04g02220D;BnaC02g29330D;BnaC05g27640D;BnaA06g05240D;BnaA07g12770D;BnaA05g29490D;BnaA04g18600D;BnaC09g15840D;BnaA01g02630D;BnaC03g11660D;BnaA08g10530D;BnaC07g15060D;BnaA01g12660D;BnaA01g11230D;BnaA03g…	86	1150	1831	37401	7.08591e-05
GO:0004185	serine-type carboxypeptidase activity	molecular_function	protein metabolism	9	BnaA07g30770D;BnaC05g24190D;BnaA09g27540D;BnaC06g24780D;BnaA04g16130D;BnaC08g34750D;BnaA06g18620D;BnaC09g47000D;BnaC04g39380D;BnaA04g20780D	10	1150	103	37401	0.00129456
GO:0004197	cysteine-type endopeptidase activity	molecular_function	protein metabolism	8	BnaA09g10690D;BnaC06g19910D;BnaA05g18870D;BnaA02g34110D;BnaA06g23360D	5	1150	37	37401	0.00524705
GO:0016791	phosphatase activity	molecular_function	protein metabolism	7	BnaC05g45710D;BnaC08g37550D;BnaC05g03030D;BnaC03g68760D;BnaA09g44850D;BnaA06g12800D;BnaA05g31170D;BnaA07g30540D	8	1150	114	37401	0.0246603
GO:0004310	farnesyl-diphosphate farnesyltransferase activity	molecular_function	protein metabolism	8	BnaA01g02510D;BnaC07g45160D	2	1150	9	37401	0.0294582
GO:0004707	MAP kinase activity	molecular_function	protein metabolism	9	BnaA05g22170D;BnaA09g21830D;BnaC03g55440D;BnaA07g22580D	4	1150	42	37401	0.039517
GO:0008889	glycerophosphodiester phosphodiesterase activity	molecular_function	lipid metabolism	8	BnaC03g14220D;BnaA07g15260D;BnaA07g22360D;BnaC08g04510D;BnaC06g35160D;BnaA03g48210D;BnaC03g41620D;BnaC06g23230D	8	1150	42	37401	3.6322e-05
GO:0016165	linoleate 13S-lipoxygenase activity	molecular_function	lipid metabolism	7	BnaA02g16020D;BnaA02g13230D;BnaC02g21440D	3	1150	16	37401	0.0120339
GO:0000156	phosphorelay response regulator activity	molecular_function	lipid metabolism	4	BnaC09g14930D;BnaA06g16900D;BnaA09g14370D;BnaA04g23810D;BnaC08g14280D;BnaA03g19410D;BnaC04g24580D	7	1150	100	37401	0.034759
GO:0004144	diacylglycerol O-acyltransferase activity	molecular_function	lipid metabolism	9	BnaC03g05590D;BnaA01g20710D;BnaC02g14320D	3	1150	25	37401	0.0403194
GO:0009916	alternative oxidase activity	molecular_function	electron transfer	7	BnaC05g30210D;BnaA03g36620D;BnaA05g17260D	3	1150	9	37401	0.00211945
GO:0020037	heme binding	molecular_function	electron transfer	6	BnaA02g32140D;BnaC06g12560D;BnaC01g25860D;BnaC03g60820D;BnaA04g25090D;BnaC09g01650D;BnaC06g02740D;BnaA01g01600D;BnaA01g00570D;BnaC08g34800D;BnaC02g37450D;BnaC08g34840D;BnaA10g11280D;BnaA03g12180D;BnaC01g37470D;BnaA01g00410D;BnaC04g16670D;BnaA03g43960D;BnaC09g07300D;BnaC08g19360D;BnaA07g13320D;BnaC01g02640D;BnaC07g16020D;BnaC02g40870D;BnaA07g30800D;BnaA09g08390D;BnaA08g21730D;BnaC07g24430D;BnaA02g…	36	1150	746	37401	0.00571277
GO:0016491	oxidoreductase activity	molecular_function	electron transfer	4	BnaA09g28900D;BnaA04g25880D;BnaA05g27810D;BnaA03g13340D;BnaA05g21110D;BnaC05g48310D;BnaA03g17410D;BnaC08g38050D;BnaC04g45440D;BnaA03g00990D;BnaA09g45210D;BnaA06g27940D;BnaA07g29090D;BnaC05g03040D;BnaC07g33180D;BnaC05g34020D;BnaA06g30520D;BnaC02g36330D;BnaA04g25870D;BnaC08g41620D;BnaC07g17970D;BnaC02g41470D;BnaC04g45430D;BnaC02g16540D;BnaC03g03050D;BnaC03g04930D;BnaA07g07140D;BnaA03g42110D;BnaA09g…	58	1150	1409	37401	0.0157067
GO:0005506	iron ion binding	molecular_function	electron transfer	8	BnaC04g45440D;BnaC04g41130D;BnaA02g32140D;BnaC02g40870D;BnaC02g37450D;BnaA01g00560D;BnaA09g10050D;BnaA01g00570D;BnaC06g02740D;BnaC09g10140D;BnaA05g33480D;BnaA04g17570D;BnaC08g34800D;BnaC03g60820D;BnaC01g08190D;BnaC01g37470D;BnaA07g13320D;BnaA05g27810D;BnaC05g34020D;BnaC07g01430D;BnaC02g21440D;BnaC07g16020D;BnaC04g16670D;BnaC08g40680D;BnaA02g27640D;BnaA03g43960D;BnaA05g21110D;BnaC07g24430D;BnaA02g…	34	1150	770	37401	0.0235445
GO:0003896	DNA primase activity	molecular_function	DNA metabolism	10	BnaA04g11460D;BnaA02g13060D	2	1150	8	37401	0.0233829
GO:0003678	DNA helicase activity	molecular_function	DNA metabolism	10	BnaC02g32200D;BnaA03g26370D;BnaC03g31160D	3	1150	23	37401	0.032474
GO:0030599	pectinesterase activity	molecular_function	cellular component metabolism	7	BnaA10g07890D;BnaC03g27010D;BnaA06g17460D;BnaA05g00400D;BnaC01g37040D;BnaC02g15720D;BnaA05g14130D;BnaC05g46130D;BnaA06g17230D;BnaA10g07940D;BnaA01g14610D;BnaC03g52570D	12	1150	209	37401	0.0289242
GO:0005199	structural constituent of cell wall	molecular_function	cellular component metabolism	4	BnaC04g44160D;BnaA07g31240D	2	1150	11	37401	0.0432179
GO:0004356	glutamate-ammonia ligase activity	molecular_function	amino acid metabolism	8	BnaC02g06690D;BnaC08g07930D;BnaA03g34780D;BnaC06g14440D;BnaC03g40250D	5	1150	22	37401	0.000463718
GO:0005509	calcium ion binding	molecular_function	other	7	BnaC07g26270D;BnaC09g11000D;BnaA05g19890D;BnaA09g25550D;BnaC07g34450D;BnaC04g47650D;BnaC01g33560D;BnaA03g35770D;BnaC04g50920D;BnaA09g03360D;BnaA03g13340D;BnaA03g38380D;BnaA04g02760D;BnaC03g41610D;BnaC06g36670D;BnaA04g09500D;BnaC04g24880D;BnaA01g08510D;BnaA10g25410D;BnaC05g27530D;BnaA09g11870D;BnaC03g01790D;BnaC01g12230D;BnaA07g12770D;BnaC09g50440D;BnaC03g45210D;BnaC07g25470D;BnaA06g30520D;BnaA02g…	37	1150	595	37401	4.99296e-05
GO:0003824	catalytic activity	molecular_function	other	3	BnaA03g46210D;BnaA10g10850D;BnaC01g14030D;BnaC08g04540D;BnaA05g10650D;BnaC05g05890D;BnaC02g04430D;BnaA09g21330D;BnaC09g41020D;BnaC07g35220D;BnaC06g14360D;BnaC08g45130D;BnaA02g08420D;BnaA07g00460D;BnaC03g35190D;BnaA03g22360D;BnaC09g11030D;BnaC04g14780D;BnaA03g34780D;BnaC01g21880D;BnaC01g10070D;BnaA01g17540D;BnaA09g20370D;BnaC02g16260D;BnaC09g39140D;BnaC05g45470D;BnaA09g00950D;BnaC04g40810D;BnaA02g…	113	1150	2594	37401	0.000120264
GO:0004601	peroxidase activity	molecular_function	other	4	BnaA04g25090D;BnaC09g07300D;BnaA01g00410D;BnaA09g11870D;BnaC01g02640D;BnaC03g02110D;BnaC09g01650D;BnaC01g25860D;BnaA09g08390D;BnaA03g13340D;BnaA06g30520D;BnaA03g17000D;BnaC07g26270D;BnaA10g24230D;BnaC06g12560D;BnaA01g01600D	16	1150	187	37401	0.000234484
GO:0043565	sequence-specific DNA binding	molecular_function	other	7	BnaC07g30300D;BnaC06g30310D;BnaC04g23420D;BnaC07g27590D;BnaC07g20160D;BnaA07g07190D;BnaC07g46090D;BnaA06g25370D;BnaC06g30800D;BnaC04g01210D;BnaA01g13440D;BnaC07g27240D;BnaA03g19860D;BnaC07g27440D;BnaA09g13370D;BnaC02g38980D;BnaA06g29270D;BnaC07g35520D;BnaC07g31930D;BnaC07g08810D;BnaC06g18530D;BnaA07g19330D;BnaA01g11580D;BnaA09g39870D;BnaA03g46280D;BnaA07g26870D;BnaC06g01290D;BnaC03g66860D;BnaC03g…	46	1150	904	37401	0.000681027
GO:0005388	ATPase-coupled calcium transmembrane transporter activity	molecular_function	other	10	BnaC07g46660D;BnaA01g15180D;BnaA03g36090D;BnaC03g58140D;BnaC03g41960D;BnaA08g18750D	6	1150	36	37401	0.000737232
GO:0003700	DNA-binding transcription factor activity	molecular_function	other	4	BnaA06g29270D;BnaA07g19330D;BnaC06g30870D;BnaC03g52080D;BnaC06g30310D;BnaC07g31350D;BnaC04g06800D;BnaA07g29400D;BnaC06g18530D;BnaA03g17820D;BnaC07g27440D;BnaC07g35520D;BnaA06g26680D;BnaC07g22870D;BnaA06g25370D;BnaA01g13440D;BnaC07g27240D;BnaC08g40860D;BnaA07g35130D;BnaA07g26870D;BnaC07g30300D;BnaC03g14960D;BnaA02g27630D;BnaC06g30800D;BnaC09g06840D;BnaC01g06660D;BnaC01g01710D;BnaA07g06750D;BnaA07g…	64	1150	1405	37401	0.00125224
GO:0008081	phosphoric diester hydrolase activity	molecular_function	other	7	BnaA08g02520D;BnaA07g15260D;BnaC08g04510D;BnaC06g23230D;BnaC06g35160D;BnaC03g41620D;BnaA07g22360D;BnaA03g48210D;BnaC03g14220D	9	1150	88	37401	0.001548
GO:0004421	hydroxymethylglutaryl-CoA synthase activity	molecular_function	other	7	BnaA09g21330D;BnaC09g23740D	2	1150	3	37401	0.00277591
GO:0033897	ribonuclease T2 activity	molecular_function	other	10	BnaA09g45670D;BnaA09g45690D;BnaC08g39800D	3	1150	12	37401	0.00518066
GO:0005452	inorganic anion exchanger activity	molecular_function	other	8	BnaC04g00350D;BnaA03g21650D;BnaA04g26910D	3	1150	12	37401	0.00518066
GO:0046872	metal ion binding	molecular_function	other	6	BnaA05g31150D;BnaA02g16070D;BnaA02g16020D;BnaA01g15180D;BnaC03g58140D;BnaC02g21440D;BnaC07g46660D;BnaC03g41960D;BnaA02g13230D;BnaC06g15850D;BnaA08g18750D;BnaA03g05110D;BnaC08g10660D;BnaC08g27200D;BnaC03g46400D;BnaC01g21800D;BnaA09g15520D;BnaC02g35040D;BnaA08g05970D;BnaC02g41180D;BnaC03g16450D;BnaC02g03130D;BnaC03g04930D;BnaC08g37730D;BnaA06g27940D;BnaA09g44980D;BnaA09g08700D;BnaA03g36090D	28	1150	542	37401	0.0057587
GO:0016762	xyloglucan:xyloglucosyl transferase activity	molecular_function	other	8	BnaA01g15000D;BnaC08g14370D;BnaC08g14380D;BnaC03g67980D;BnaA08g25690D;BnaA02g22470D	6	1150	61	37401	0.0110013
GO:0005516	calmodulin binding	molecular_function	other	5	BnaC07g46660D;BnaA03g36090D;BnaC03g58140D;BnaA08g18750D;BnaC03g41960D	5	1150	46	37401	0.0131646
GO:0008963	phospho-N-acetylmuramoyl-pentapeptide-transferase activity	molecular_function	other	7	BnaA05g02220D;BnaA03g43740D	2	1150	7	37401	0.0178987
GO:0004857	enzyme inhibitor activity	molecular_function	other	5	BnaA05g00400D;BnaC05g46130D;BnaA05g14130D;BnaC03g27010D;BnaA10g07940D;BnaC03g52570D;BnaA06g17230D;BnaA06g17460D;BnaA01g14610D;BnaC02g15720D;BnaA10g07890D	11	1150	180	37401	0.02394
GO:0008080	N-acetyltransferase activity	molecular_function	other	8	BnaC04g12680D;BnaC04g42730D;BnaA02g02780D;BnaA05g10960D;BnaA03g54100D;BnaA05g02200D	6	1150	75	37401	0.0279082
GO:0005507	copper ion binding	molecular_function	other	8	BnaA02g31610D;BnaA07g29090D;BnaC02g16540D;BnaA01g16530D;BnaC08g33620D;BnaC03g25000D;BnaC07g24070D;BnaA05g04320D;BnaC07g46910D;BnaC09g37560D;BnaA09g41080D;BnaC06g04180D;BnaA03g35830D	13	1150	232	37401	0.0281039
GO:0004781	sulfate adenylyltransferase (ATP) activity	molecular_function	other	9	BnaA05g16830D;BnaC01g22950D	2	1150	9	37401	0.0294582
GO:0005337	nucleoside transmembrane transporter activity	molecular_function	other	6	BnaA09g19930D;BnaC05g01330D	2	1150	11	37401	0.0432179
GO:0000976	transcription regulatory region sequence-specific DNA binding	molecular_function	other	8	BnaC05g48840D;BnaA07g28310D;BnaC06g30800D;BnaA07g24100D	4	1150	45	37401	0.0489917
GO:0005249	voltage-gated potassium channel activity	molecular_function	other	9	BnaA03g28160D;BnaC01g06020D;BnaA07g03930D	3	1150	27	37401	0.0490289
The definition of all parameters in this table is consistent with Additional file 2. The bold GO is the same as the analysis results in the (A1>A0)&(H1>H0) and/or (H0>A0)&(A1>A0)&(H1>H0) groups.
