# Supplementary material for: Quantitative Trait Locus Mapping Combined with RNA Sequencing Reveals the Molecular Basis of Seed Germination in Oilseed Rape
Source: Biomolecules. 2021 Nov 27;11(12):1780. doi: 10.3390/biom11121780 (PMC8698463; doi:10.3390/biom11121780)
Supplement: Supplementary file 1 [file biomolecules-11-01780-s001.zip › Supplementary Tables/Table S6.xls]

## Sheet: Sheet1
Table S6. Pathways significantly enriched by DEGs that were specifically up-regulated in the H1>H0 group.
pathway_ID	pathway_name	pathyway_category	Genes	S gene number	TS gene number	B gene number	TB gene number	p_value
500	Starch and sucrose metabolism	sugar metabolism	BnaC01g16570D;BnaA05g12940D;BnaC01g00110D;BnaC09g29050D;BnaA05g00400D;BnaA10g16620D;BnaA09g16190D;BnaA04g12270D;BnaA08g20470D;BnaC06g03650D;BnaA07g10240D;BnaA07g22680D;BnaA01g07260D;BnaC03g52570D;BnaA03g27680D;BnaC03g49150D;BnaC03g25270D;BnaC06g23590D;BnaC05g46130D;BnaC01g37040D;BnaC06g18610D;BnaC06g17380D;BnaC06g12120D;BnaC04g02210D;BnaC01g14030D;BnaC07g36890D;BnaA05g14130D;BnaC02g14790D;BnaA10g…	40	438	714	14737	8.8539e-05
520	Amino sugar and nucleotide sugar metabolism	sugar metabolism	BnaA01g11230D;BnaC06g17380D;BnaA10g01360D;BnaC03g24330D;BnaC07g27160D;BnaA03g27680D;BnaC05g05890D;BnaC01g14610D;BnaA09g16190D;BnaC03g25270D;BnaA02g30740D;BnaA03g50310D;BnaC06g18610D;BnaA02g02780D;BnaC07g38080D;BnaA04g12270D;BnaC06g03650D;BnaA01g06610D;BnaC09g40960D;BnaC01g16570D	20	438	443	14737	0.0423019
4075	Plant hormone signal transduction	signal transduction	BnaC08g20170D;BnaA08g17390D;BnaA08g04460D;BnaC01g04370D;BnaA07g08630D;BnaA02g01520D;BnaC04g24580D;BnaA03g19410D;BnaA01g16740D;BnaC06g31830D;BnaA07g20880D;BnaA09g21830D;BnaA07g19530D;BnaC01g10100D;BnaA10g18330D;BnaA09g14370D;BnaA03g50910D;BnaC09g41870D;BnaC03g02130D;BnaC08g09640D;BnaC02g14540D;BnaA02g22470D;BnaA03g18790D;BnaC06g30310D;BnaA05g16680D;BnaA01g23960D;BnaA04g23810D;BnaC09g14930D;BnaC05g…	47	438	909	14737	0.000146805
4070	Phosphatidylinositol signaling system	signal transduction	BnaC04g50920D;BnaC08g42290D;BnaC03g50590D;BnaA04g02760D;BnaC03g20690D;BnaA09g03360D;BnaA01g13880D;BnaA10g03830D;BnaA03g38380D;BnaA04g09500D;BnaC07g25470D;BnaA09g09730D	12	438	232	14737	0.0448052
480	Glutathione metabolism	oligopeptide metabolism	BnaC08g45920D;BnaC03g54440D;BnaA10g01550D;BnaC09g01420D;BnaA09g11480D;BnaC01g02640D;BnaC05g48310D;BnaC08g17230D;BnaA08g27280D;BnaA01g01600D;BnaC07g27830D;BnaA07g34210D;BnaC05g13370D	13	438	254	14737	0.0405763
564	Glycerophospholipid metabolism	lipid metabolism	BnaC08g04510D;BnaA08g01450D;BnaA07g15260D;BnaA03g48210D;BnaC03g14220D;BnaA10g11230D;BnaA07g22360D;BnaA02g32010D;BnaA02g27520D;BnaC06g23230D;BnaA09g09730D;BnaC03g50590D;BnaA09g21320D;BnaC09g20440D;BnaC05g48190D;BnaA01g18750D;BnaC09g23720D;BnaC06g35160D;BnaA09g18500D	19	438	299	14737	0.00158211
603	Glycosphingolipid biosynthesis - globo and isoglobo series	lipid metabolism	BnaA03g02510D;BnaC03g03530D;BnaC03g03520D	3	438	25	14737	0.0369418
591	Linoleic acid metabolism	lipid metabolism	BnaC02g21440D;BnaA02g16020D;BnaA02g13230D	3	438	27	14737	0.0449934
565	Ether lipid metabolism	lipid metabolism	BnaA02g32010D;BnaC09g23720D;BnaA09g21320D;BnaA02g27520D;BnaC05g48190D	5	438	67	14737	0.0487614
920	Sulfur metabolism	amino acid metabolism	BnaA09g03560D;BnaA03g45080D;BnaC09g02940D;BnaC01g22950D;BnaA06g00050D;BnaC01g13420D;BnaA09g20370D;BnaA06g00070D;BnaA05g16830D;BnaA01g11840D;BnaC09g22760D	11	438	110	14737	0.000427332
471	D-Glutamine and D-glutamate metabolism	amino acid metabolism	BnaC03g03050D;BnaA03g02040D;BnaC09g03800D	3	438	8	14737	0.00130621
910	Nitrogen metabolism	amino acid metabolism	BnaA03g02040D;BnaC09g03800D;BnaC08g23920D;BnaC03g40250D;BnaA03g34780D;BnaC02g06690D;BnaC08g07930D;BnaC03g03050D	8	438	85	14737	0.00372518
750	Vitamin B6 metabolism	amino acid metabolism	BnaC08g37550D;BnaC02g21550D;BnaA09g44850D;BnaA07g30540D	4	438	35	14737	0.0194665
220	Arginine biosynthesis	amino acid metabolism	BnaC02g06690D;BnaC08g07930D;BnaA03g34780D;BnaC03g40250D;BnaC09g03800D;BnaC03g03050D;BnaA03g02040D	7	438	99	14737	0.0280495
4626	Plant-pathogen interaction	other	BnaA03g10710D;BnaA09g03360D;BnaA04g22340D;BnaA04g09500D;BnaA10g25410D;BnaC03g24090D;BnaA02g23810D;BnaC04g24880D;BnaC04g48730D;BnaA04g02740D;BnaA01g01870D;BnaC07g27590D;BnaC04g06800D;BnaA03g17820D;BnaC05g35840D;BnaA04g02760D;BnaC07g26270D;BnaA03g11110D;BnaC09g50440D;BnaC03g41610D;BnaA06g25880D;BnaA03g38380D;BnaA03g13340D;BnaA07g06740D;BnaC01g33560D;BnaA03g01490D;BnaC02g22230D;BnaC09g16820D;BnaA07g…	50	438	819	14737	9.94727e-07
940	Phenylpropanoid biosynthesis	other	BnaA10g07270D;BnaA09g08390D;BnaA06g01500D;BnaA01g00410D;BnaC01g34500D;BnaC09g07300D;BnaC07g14650D;BnaC09g01650D;BnaC01g25860D;BnaC02g14790D;BnaC08g34750D;BnaA07g30770D;BnaC03g02110D;BnaA04g25090D;BnaC06g12560D;BnaC05g24190D;BnaA03g17000D;BnaA05g19780D;BnaA04g17570D;BnaC05g33370D;BnaA05g29150D;BnaA10g24230D;BnaC04g41130D;BnaC07g36890D;BnaC09g47000D;BnaC09g29050D	26	438	471	14737	0.00186992
53	Ascorbate and aldarate metabolism	other	BnaC07g01430D;BnaA03g00990D;BnaC02g16540D;BnaA09g10050D;BnaC03g01350D;BnaA02g09270D;BnaC09g10140D;BnaA01g01600D;BnaC01g02640D;BnaA02g29070D;BnaC07g46910D	11	438	135	14737	0.00231814
909	Sesquiterpenoid and triterpenoid biosynthesis	other	BnaA09g14650D;BnaC07g45160D;BnaA01g02510D;BnaA09g42350D;BnaC02g41470D	5	438	51	14737	0.0173483
4144	Endocytosis	other	BnaA06g35480D;BnaC05g20160D;BnaA02g32010D;BnaA08g16800D;BnaA09g21320D;BnaC07g35300D;BnaA10g12200D;BnaA09g29100D;BnaA09g29090D;BnaC08g42290D;BnaA07g03060D;BnaA03g08750D;BnaC05g20170D;BnaC09g23720D;BnaA05g28640D;BnaC07g06930D;BnaC01g27590D;BnaC03g38870D;BnaC07g25360D;BnaA02g06750D;BnaA09g17530D;BnaC04g18290D;BnaC03g30130D;BnaC01g27600D;BnaA09g17170D;BnaC04g30430D;BnaC05g20150D;BnaA09g34700D;BnaC04g…	29	438	656	14737	0.0215978
945	Stilbenoid, diarylheptanoid and gingerol biosynthesis	other	BnaA01g00570D;BnaA04g17570D;BnaA02g27640D;BnaC08g40680D;BnaC08g34840D;BnaA10g11280D;BnaC02g40870D;BnaC02g37450D;BnaC04g41130D;BnaA02g32140D;BnaA01g00560D;BnaC07g16020D	12	438	232	14737	0.0448052
73	Cutin, suberine and wax biosynthesis	other	BnaC04g45430D;BnaC04g45440D;BnaC02g20100D;BnaC06g31770D;BnaC02g14320D;BnaC06g24570D;BnaA04g19410D	7	438	111	14737	0.0475592
The definition of all parameters in this table is consistent with Additional file 3. The bold pathway is the same as the analysis results in the (A1>A0)&(H1>H0) and/or (H0>A0)&(A1>A0)&(H1>H0) groups.
