# Supplementary material for: Quantitative Trait Locus Mapping Combined with RNA Sequencing Reveals the Molecular Basis of Seed Germination in Oilseed Rape
Source: Biomolecules. 2021 Nov 27;11(12):1780. doi: 10.3390/biom11121780 (PMC8698463; doi:10.3390/biom11121780)
Supplement: Supplementary file 1 [file biomolecules-11-01780-s001.zip › Supplementary Tables/Table S7.xls]

## Sheet: Sheet1
Table S7. Genes within the qGE.C3/qGP.C3 confidence interval obtained from the reference genome of Brassica napus.
Gene_ID	Chr.	Starta	Endb	Arabidopsis homologous genes	Function description
BnaC03g10300D	chrC03	4972615	4979509	AT5G20840	Phosphoinositide phosphatase family protein; CONTAINS InterPro DOMAIN/s: Synaptojanin, N-terminal (InterPro:IPR002013); BEST Arabidopsis thaliana protein match is: Phosphoinositide phosphatase family protein (TAIR:AT3G43220.1); Has 1872 Blast hits to 1673 proteins in 232 species: Archae - 0; Bacteria - 12; Metazoa - 657; Fungi - 613; Plants - 279; Viruses - 0; Other Eukaryotes - 311 (source: NCBI…
BnaC03g10310D	chrC03	4982652	4984948	AT5G20850	RAS associated with diabetes protein 51 (RAD51); FUNCTIONS IN: in 6 functions; INVOLVED IN: DNA repair, double-strand break repair, response to gamma radiation, response to radiation, DNA metabolic process; LOCATED IN: nucleus; EXPRESSED IN: 10 plant structures; EXPRESSED DURING: 7 growth stages; CONTAINS InterPro DOMAIN/s: DNA recombination/repair protein RecA/RadB, ATP-binding domain (InterPro:…
BnaC03g10320D	chrC03	4987062	4988652	AT5G20870	O-Glycosyl hydrolases family 17 protein; FUNCTIONS IN: cation binding, hydrolase activity, hydrolyzing O-glycosyl compounds, catalytic activity; INVOLVED IN: carbohydrate metabolic process; LOCATED IN: anchored to membrane; EXPRESSED IN: 21 plant structures; EXPRESSED DURING: 9 growth stages; CONTAINS InterPro DOMAIN/s: X8 (InterPro:IPR012946), Glycoside hydrolase, catalytic core (InterPro:IPR017…
BnaC03g10330D	chrC03	4991383	4991887	AT5G20885	RING/U-box superfamily protein; FUNCTIONS IN: zinc ion binding; INVOLVED IN: biological_process unknown; LOCATED IN: cellular_component unknown; EXPRESSED IN: 22 plant structures; EXPRESSED DURING: 13 growth stages; CONTAINS InterPro DOMAIN/s: Zinc finger, RING-type (InterPro:IPR001841), Zinc finger, C3HC4 RING-type (InterPro:IPR018957); BEST Arabidopsis thaliana protein match is: RING/U-box supe…
BnaC03g10340D	chrC03	4994555	4997574	AT5G20890	TCP-1/cpn60 chaperonin family protein; FUNCTIONS IN: unfolded protein binding, ATP binding; INVOLVED IN: protein folding, cellular protein metabolic process; LOCATED IN: anchored to plasma membrane, cell wall; EXPRESSED IN: 24 plant structures; EXPRESSED DURING: 14 growth stages; CONTAINS InterPro DOMAIN/s: Chaperonin Cpn60/TCP-1 (InterPro:IPR002423), Chaperone, tailless complex polypeptide 1 (In…
BnaC03g10350D	chrC03	5001196	5003166	AT5G20910	RING/U-box superfamily protein; FUNCTIONS IN: zinc ion binding; LOCATED IN: nucleus; EXPRESSED IN: 22 plant structures; EXPRESSED DURING: 15 growth stages; CONTAINS InterPro DOMAIN/s: Zinc finger, RING-type (InterPro:IPR001841), Zinc finger, C3HC4 RING-type (InterPro:IPR018957); BEST Arabidopsis thaliana protein match is: RING/U-box superfamily protein (TAIR:AT5G15820.1); Has 9587 Blast hits to 9…
BnaC03g10360D	chrC03	5003388	5004011	AT5G20935	unknown protein; CONTAINS InterPro DOMAIN/s: Protein of unknown function DUF3148 (InterPro:IPR021495); Has 30201 Blast hits to 17322 proteins in 780 species: Archae - 12; Bacteria - 1396; Metazoa - 17338; Fungi - 3422; Plants - 5037; Viruses - 0; Other Eukaryotes - 2996 (source: NCBI BLink).
BnaC03g10370D	chrC03	5004075	5007033	AT5G20940	Glycosyl hydrolase family protein; FUNCTIONS IN: hydrolase activity, hydrolyzing O-glycosyl compounds; INVOLVED IN: carbohydrate metabolic process; LOCATED IN: endomembrane system; EXPRESSED IN: 10 plant structures; EXPRESSED DURING: 4 anthesis, petal differentiation and expansion stage; CONTAINS InterPro DOMAIN/s: Glycoside hydrolase, family 3, N-terminal (InterPro:IPR001764), Glycoside hydrolas…
BnaC03g10380D	chrC03	5008257	5009206	AT5G20970	HSP20-like chaperones superfamily protein; CONTAINS InterPro DOMAIN/s: Heat shock protein Hsp20 (InterPro:IPR002068), HSP20-like chaperone (InterPro:IPR008978); BEST Arabidopsis thaliana protein match is: HSP20-like chaperones superfamily protein (TAIR:AT2G27140.1); Has 958 Blast hits to 958 proteins in 129 species: Archae - 8; Bacteria - 64; Metazoa - 1; Fungi - 0; Plants - 877; Viruses - 0; Oth…
BnaC03g10390D	chrC03	5009635	5015188	AT5G20980	methionine synthase 3 (MS3); FUNCTIONS IN: 5-methyltetrahydropteroyltriglutamate-homocysteine S-methyltransferase activity, methionine synthase activity; INVOLVED IN: cellular amino acid biosynthetic process, methionine biosynthetic process; LOCATED IN: cytosol, chloroplast; EXPRESSED IN: 24 plant structures; EXPRESSED DURING: 14 growth stages; CONTAINS InterPro DOMAIN/s: Cobalamin (vitamin B12)-…
BnaC03g10400D	chrC03	5015595	5020573	AT5G20990	B73; CONTAINS InterPro DOMAIN/s: Molybdenum cofactor biosynthesis, conserved site (InterPro:IPR008284), Molybdenum cofactor synthesis (InterPro:IPR020817), MoeA, N-terminal and linker domain (InterPro:IPR005110), MoeA, C-terminal, domain IV (InterPro:IPR005111), Molybdopterin binding (InterPro:IPR001453); Has 13106 Blast hits to 12710 proteins in 1951 species: Archae - 648; Bacteria - 8919; Metaz…
BnaC03g10410D	chrC03	5021156	5023944	AT5G21010	BTB-POZ and MATH domain 5 (BPM5); CONTAINS InterPro DOMAIN/s: TRAF-like (InterPro:IPR008974), MATH (InterPro:IPR002083), BTB/POZ fold (InterPro:IPR011333), BTB/POZ (InterPro:IPR013069), Kelch related (InterPro:IPR013089), BTB/POZ-like (InterPro:IPR000210), TRAF-type (InterPro:IPR013322); BEST Arabidopsis thaliana protein match is: BTB-POZ and MATH domain 6 (TAIR:AT3G43700.1); Has 6893 Blast hits …
BnaC03g10420D	chrC03	5024552	5026076	AT5G21050	LOCATED IN: chloroplast; EXPRESSED IN: 14 plant structures; EXPRESSED DURING: 8 growth stages; CONTAINS InterPro DOMAIN/s: Hyccin (InterPro:IPR018619); BEST Arabidopsis thaliana protein match is: unknown protein (TAIR:AT5G64090.1); Has 206 Blast hits to 206 proteins in 60 species: Archae - 0; Bacteria - 0; Metazoa - 145; Fungi - 0; Plants - 50; Viruses - 0; Other Eukaryotes - 11 (source: NCBI BLi…
BnaC03g10430D	chrC03	5026858	5027884	--	Unknown protein
BnaC03g10440D	chrC03	5028054	5031920	AT5G21080	Uncharacterized protein; BEST Arabidopsis thaliana protein match is: Uncharacterized protein (TAIR:AT2G41830.1); Has 304 Blast hits to 292 proteins in 85 species: Archae - 0; Bacteria - 4; Metazoa - 137; Fungi - 19; Plants - 133; Viruses - 0; Other Eukaryotes - 11 (source: NCBI BLink).
BnaC03g10450D	chrC03	5033749	5034529	--	Unknown protein
BnaC03g10460D	chrC03	5034729	5037112	AT5G21090	Leucine-rich repeat (LRR) family protein; INVOLVED IN: signal transduction; LOCATED IN: endomembrane system; EXPRESSED IN: 22 plant structures; EXPRESSED DURING: 13 growth stages; CONTAINS InterPro DOMAIN/s: Leucine-rich repeat-containing N-terminal domain, type 2 (InterPro:IPR013210), Leucine-rich repeat (InterPro:IPR001611); BEST Arabidopsis thaliana protein match is: Leucine-rich repeat (LRR) …
BnaC03g10470D	chrC03	5037772	5038681	AT5G21130	Late embryogenesis abundant (LEA) hydroxyproline-rich glycoprotein family; CONTAINS InterPro DOMAIN/s: Late embryogenesis abundant protein, group 2 (InterPro:IPR004864); BEST Arabidopsis thaliana protein match is: Late embryogenesis abundant (LEA) hydroxyproline-rich glycoprotein family (TAIR:AT2G27080.2); Has 878 Blast hits to 877 proteins in 27 species: Archae - 0; Bacteria - 0; Metazoa - 0; Fu…
BnaC03g10480D	chrC03	5039349	5040481	AT5G21160	LA RNA-binding protein; FUNCTIONS IN: molecular_function unknown; INVOLVED IN: biological_process unknown; LOCATED IN: cytosol, nucleus; EXPRESSED IN: 25 plant structures; EXPRESSED DURING: 13 growth stages; CONTAINS InterPro DOMAIN/s: Winged helix-turn-helix transcription repressor DNA-binding (InterPro:IPR011991), RNA-binding protein Lupus La (InterPro:IPR006630), Protein of unknown function DM…
BnaC03g10490D	chrC03	5041321	5043084	AT1G32210	DEFENDER AGAINST APOPTOTIC DEATH 1 (ATDAD1); FUNCTIONS IN: molecular_function unknown; INVOLVED IN: anti-apoptosis; LOCATED IN: endoplasmic reticulum, membrane; EXPRESSED IN: 26 plant structures; EXPRESSED DURING: 14 growth stages; CONTAINS InterPro DOMAIN/s: Defender against death DAD protein (InterPro:IPR003038); BEST Arabidopsis thaliana protein match is: Defender against death (DAD family) pr…
BnaC03g10500D	chrC03	5043307	5044493	AT2G27030	calmodulin 5 (CAM5); FUNCTIONS IN: calcium ion binding; LOCATED IN: plasma membrane; EXPRESSED IN: 23 plant structures; EXPRESSED DURING: 16 growth stages; CONTAINS InterPro DOMAIN/s: EF-Hand 1, calcium-binding site (InterPro:IPR018247), EF-HAND 2 (InterPro:IPR018249), EF-hand-like domain (InterPro:IPR011992), Calcium-binding EF-hand (InterPro:IPR002048), EF-hand (InterPro:IPR018248); BEST Arabid…
BnaC03g10510D	chrC03	5045336	5047493	AT5G21900	RNI-like superfamily protein; BEST Arabidopsis thaliana protein match is: unknown protein (TAIR:AT2G06040.1); Has 30201 Blast hits to 17322 proteins in 780 species: Archae - 12; Bacteria - 1396; Metazoa - 17338; Fungi - 3422; Plants - 5037; Viruses - 0; Other Eukaryotes - 2996 (source: NCBI BLink).
BnaC03g10520D	chrC03	5047911	5049174	AT5G21920	YLMG2; FUNCTIONS IN: molecular_function unknown; INVOLVED IN: biological_process unknown; LOCATED IN: chloroplast, membrane; CONTAINS InterPro DOMAIN/s: Protein of unknown function YGGT (InterPro:IPR003425); BEST Arabidopsis thaliana protein match is: YGGT family protein (TAIR:AT4G27990.1); Has 30201 Blast hits to 17322 proteins in 780 species: Archae - 12; Bacteria - 1396; Metazoa - 17338; Fungi…
BnaC03g10530D	chrC03	5053700	5055564	AT5G21940	unknown protein; BEST Arabidopsis thaliana protein match is: unknown protein (TAIR:AT3G43850.1); Has 30201 Blast hits to 17322 proteins in 780 species: Archae - 12; Bacteria - 1396; Metazoa - 17338; Fungi - 3422; Plants - 5037; Viruses - 0; Other Eukaryotes - 2996 (source: NCBI BLink).
BnaC03g10540D	chrC03	5066001	5066423	AT2G34860	embryo sac development arrest 3 (EDA3); FUNCTIONS IN: unfolded protein binding, heat shock protein binding; INVOLVED IN: megagametogenesis; LOCATED IN: chloroplast; EXPRESSED IN: 22 plant structures; EXPRESSED DURING: 13 growth stages; CONTAINS InterPro DOMAIN/s: Heat shock protein DnaJ, cysteine-rich domain (InterPro:IPR001305); Has 773 Blast hits to 773 proteins in 260 species: Archae - 32; Bac…
BnaC03g10550D	chrC03	5066504	5067699	--	Unknown protein
BnaC03g10560D	chrC03	5071849	5073061	AT5G21280	hydroxyproline-rich glycoprotein family protein; Has 30201 Blast hits to 17322 proteins in 780 species: Archae - 12; Bacteria - 1396; Metazoa - 17338; Fungi - 3422; Plants - 5037; Viruses - 0; Other Eukaryotes - 2996 (source: NCBI BLink).
BnaC03g10570D	chrC03	5079651	5082774	AT5G21990	Tetratricopeptide repeat (TPR)-like superfamily protein; FUNCTIONS IN: binding; INVOLVED IN: protein folding; LOCATED IN: cellular_component unknown; EXPRESSED IN: cultured cell; CONTAINS InterPro DOMAIN/s: Tetratricopeptide TPR-1 (InterPro:IPR001440), Tetratricopeptide-like helical (InterPro:IPR011990), Tetratricopeptide repeat-containing (InterPro:IPR013026), Tetratricopeptide repeat (InterPro:…
BnaC03g10580D	chrC03	5082852	5087125	AT5G22000	RING-H2 group F2A (RHF2A); FUNCTIONS IN: zinc ion binding; INVOLVED IN: regulation of cell cycle, proteolysis involved in cellular protein catabolic process, megagametogenesis, microgametogenesis; LOCATED IN: plasma membrane; EXPRESSED IN: 25 plant structures; EXPRESSED DURING: 15 growth stages; CONTAINS InterPro DOMAIN/s: Zinc finger, RING-type (InterPro:IPR001841), Zinc finger, C3HC4 RING-type …
BnaC03g10590D	chrC03	5087703	5088836	AT5G22791	F-box family protein; FUNCTIONS IN: molecular_function unknown; INVOLVED IN: biological_process unknown; LOCATED IN: cellular_component unknown; CONTAINS InterPro DOMAIN/s: F-box domain, cyclin-like (InterPro:IPR001810), F-box domain, Skp2-like (InterPro:IPR022364), F-box associated domain, type 3 (InterPro:IPR013187), F-box associated interaction domain (InterPro:IPR017451); BEST Arabidopsis tha…
BnaC03g10600D	chrC03	5089122	5090229	AT5G22010	replication factor C1 (RFC1); FUNCTIONS IN: DNA clamp loader activity, nucleoside-triphosphatase activity, DNA binding, nucleotide binding, ATP binding; INVOLVED IN: DNA replication; LOCATED IN: DNA replication factor C complex, intracellular; CONTAINS InterPro DOMAIN/s: DNA replication factor RFC1, C-terminal (InterPro:IPR013725), ATPase, AAA+ type, core (InterPro:IPR003593), ATPase, AAA-type, c…
BnaC03g10610D	chrC03	5090349	5095805	AT5G22030	ubiquitin-specific protease 8 (UBP8); FUNCTIONS IN: ubiquitin-specific protease activity, ubiquitin thiolesterase activity; INVOLVED IN: ubiquitin-dependent protein catabolic process; EXPRESSED IN: 25 plant structures; EXPRESSED DURING: 15 growth stages; CONTAINS InterPro DOMAIN/s: Peptidase C19, ubiquitin carboxyl-terminal hydrolase 2, conserved site (InterPro:IPR018200), Peptidase C19, ubiquiti…
BnaC03g10620D	chrC03	5096656	5098458	AT5G22040	unknown protein; FUNCTIONS IN: molecular_function unknown; INVOLVED IN: biological_process unknown; LOCATED IN: cellular_component unknown.
BnaC03g10630D	chrC03	5099048	5101009	AT5G22050	Protein kinase superfamily protein; FUNCTIONS IN: protein kinase activity, kinase activity, ATP binding; INVOLVED IN: protein amino acid phosphorylation; LOCATED IN: plasma membrane; EXPRESSED IN: cultured cell; CONTAINS InterPro DOMAIN/s: Protein kinase, catalytic domain (InterPro:IPR000719), Serine-threonine/tyrosine-protein kinase (InterPro:IPR001245), Protein kinase-like domain (InterPro:IPR0…
BnaC03g10640D	chrC03	5101113	5103133	AT5G22060	DNAJ homologue 2 (J2); FUNCTIONS IN: unfolded protein binding, heat shock protein binding, ATP binding; INVOLVED IN: protein folding, response to salt stress; LOCATED IN: plasma membrane; EXPRESSED IN: 24 plant structures; EXPRESSED DURING: 15 growth stages; CONTAINS InterPro DOMAIN/s: Molecular chaperone, heat shock protein, Hsp40, DnaJ (InterPro:IPR015609), HSP40/DnaJ peptide-binding (InterPro:…
BnaC03g10650D	chrC03	5104938	5107558	AT5G22070	Core-2/I-branching beta-1,6-N-acetylglucosaminyltransferase family protein; FUNCTIONS IN: molecular_function unknown; INVOLVED IN: biological_process unknown; LOCATED IN: endomembrane system; CONTAINS InterPro DOMAIN/s: Core-2/I-Branching enzyme (InterPro:IPR021141); BEST Arabidopsis thaliana protein match is: Core-2/I-branching beta-1,6-N-acetylglucosaminyltransferase family protein (TAIR:AT3G52…
BnaC03g10660D	chrC03	5107664	5114229	AT5G22080	Chaperone DnaJ-domain superfamily protein; FUNCTIONS IN: heat shock protein binding; INVOLVED IN: protein folding; LOCATED IN: cellular_component unknown; CONTAINS InterPro DOMAIN/s: Heat shock protein DnaJ, N-terminal (InterPro:IPR001623); BEST Arabidopsis thaliana protein match is: DNAJ heat shock N-terminal domain-containing protein (TAIR:AT1G65280.1); Has 30201 Blast hits to 17322 proteins in…
BnaC03g10670D	chrC03	5115378	5117480	AT5G22090	Protein of unknown function (DUF3049); FUNCTIONS IN: molecular_function unknown; INVOLVED IN: biological_process unknown; LOCATED IN: chloroplast; CONTAINS InterPro DOMAIN/s: Protein of unknown function DUF3049 (InterPro:IPR021410); BEST Arabidopsis thaliana protein match is: Protein of unknown function (DUF3049) (TAIR:AT4G02810.1).
BnaC03g10680D	chrC03	5138969	5139296	AT5G05760	syntaxin of plants 31 (SYP31); CONTAINS InterPro DOMAIN/s: Target SNARE coiled-coil domain (InterPro:IPR000727), t-SNARE (InterPro:IPR010989), Syntaxin/epimorphin, conserved site (InterPro:IPR006012), Syntaxin, N-terminal (InterPro:IPR006011); BEST Arabidopsis thaliana protein match is: syntaxin of plants 32 (TAIR:AT3G24350.1); Has 1807 Blast hits to 1807 proteins in 277 species: Archae - 0; Bact…
BnaC03g10690D	chrC03	5146689	5148732	AT5G22120	unknown protein; FUNCTIONS IN: molecular_function unknown; INVOLVED IN: biological_process unknown; LOCATED IN: cellular_component unknown; EXPRESSED IN: cultured cell; Has 30201 Blast hits to 17322 proteins in 780 species: Archae - 12; Bacteria - 1396; Metazoa - 17338; Fungi - 3422; Plants - 5037; Viruses - 0; Other Eukaryotes - 2996 (source: NCBI BLink).
BnaC03g10700D	chrC03	5154495	5155125	AT5G22160	unknown protein; BEST Arabidopsis thaliana protein match is: unknown protein (TAIR:AT5G22150.1); Has 30201 Blast hits to 17322 proteins in 780 species: Archae - 12; Bacteria - 1396; Metazoa - 17338; Fungi - 3422; Plants - 5037; Viruses - 0; Other Eukaryotes - 2996 (source: NCBI BLink).
BnaC03g10710D	chrC03	5156271	5156940	AT5G22150	unknown protein; BEST Arabidopsis thaliana protein match is: unknown protein (TAIR:AT5G22160.1); Has 30201 Blast hits to 17322 proteins in 780 species: Archae - 12; Bacteria - 1396; Metazoa - 17338; Fungi - 3422; Plants - 5037; Viruses - 0; Other Eukaryotes - 2996 (source: NCBI BLink).
BnaC03g10720D	chrC03	5158846	5159029	AT3G02040	senescence-related gene 3 (SRG3); FUNCTIONS IN: phosphoric diester hydrolase activity, glycerophosphodiester phosphodiesterase activity; INVOLVED IN: glycerol metabolic process, lipid metabolic process; EXPRESSED IN: 18 plant structures; EXPRESSED DURING: 8 growth stages; CONTAINS InterPro DOMAIN/s: PLC-like phosphodiesterase, TIM beta/alpha-barrel domain (InterPro:IPR017946), Glycerophosphoryl d…
BnaC03g10730D	chrC03	5160438	5161391	--	Unknown protein
BnaC03g10740D	chrC03	5163979	5167489	AT5G22220	E2F transcription factor 1 (E2F1); CONTAINS InterPro DOMAIN/s: Transcription factor E2F/dimerisation partner (TDP) (InterPro:IPR003316), Winged helix-turn-helix transcription repressor DNA-binding (InterPro:IPR011991), E2F Family (InterPro:IPR015633); BEST Arabidopsis thaliana protein match is: E2F transcription factor 3 (TAIR:AT2G36010.1); Has 30201 Blast hits to 17322 proteins in 780 species: A…
BnaC03g10750D	chrC03	5167765	5168149	AT3G44260	Polynucleotidyl transferase, ribonuclease H-like superfamily protein; FUNCTIONS IN: ribonuclease activity, nucleic acid binding; INVOLVED IN: response to biotic stimulus, response to wounding, RNA modification; LOCATED IN: nucleus; EXPRESSED IN: 22 plant structures; EXPRESSED DURING: 12 growth stages; CONTAINS InterPro DOMAIN/s: Ribonuclease CAF1 (InterPro:IPR006941), Polynucleotidyl transferase,…
BnaC03g10760D	chrC03	5173359	5173638	AT5G22270	unknown protein; BEST Arabidopsis thaliana protein match is: unknown protein (TAIR:AT3G11600.1); Has 136 Blast hits to 136 proteins in 15 species: Archae - 0; Bacteria - 0; Metazoa - 0; Fungi - 0; Plants - 136; Viruses - 0; Other Eukaryotes - 0 (source: NCBI BLink).
BnaC03g10770D	chrC03	5175494	5176843	AT5G22280	unknown protein; FUNCTIONS IN: molecular_function unknown; INVOLVED IN: biological_process unknown; LOCATED IN: endomembrane system; EXPRESSED IN: 22 plant structures; EXPRESSED DURING: 13 growth stages; BEST Arabidopsis thaliana protein match is: unknown protein (TAIR:AT3G44280.1); Has 82 Blast hits to 82 proteins in 13 species: Archae - 0; Bacteria - 0; Metazoa - 0; Fungi - 0; Plants - 82; Viru…
BnaC03g10780D	chrC03	5180114	5181488	AT5G22280	unknown protein; FUNCTIONS IN: molecular_function unknown; INVOLVED IN: biological_process unknown; LOCATED IN: endomembrane system; EXPRESSED IN: 22 plant structures; EXPRESSED DURING: 13 growth stages; BEST Arabidopsis thaliana protein match is: unknown protein (TAIR:AT3G44280.1); Has 82 Blast hits to 82 proteins in 13 species: Archae - 0; Bacteria - 0; Metazoa - 0; Fungi - 0; Plants - 82; Viru…
BnaC03g10790D	chrC03	5182145	5184641	AT5G22290	NAC domain containing protein 89 (NAC089); FUNCTIONS IN: sequence-specific DNA binding transcription factor activity; INVOLVED IN: multicellular organismal development, regulation of transcription; LOCATED IN: cellular_component unknown; EXPRESSED IN: 22 plant structures; EXPRESSED DURING: 12 growth stages; CONTAINS InterPro DOMAIN/s: No apical meristem (NAM) protein (InterPro:IPR003441); BEST Ar…
BnaC03g10800D	chrC03	5186776	5188379	AT5G22310	unknown protein; BEST Arabidopsis thaliana protein match is: unknown protein (TAIR:AT3G11590.1); Has 30201 Blast hits to 17322 proteins in 780 species: Archae - 12; Bacteria - 1396; Metazoa - 17338; Fungi - 3422; Plants - 5037; Viruses - 0; Other Eukaryotes - 2996 (source: NCBI BLink).
BnaC03g10810D	chrC03	5197160	5200020	AT5G22330	RESISTANCE TO PSEUDOMONAS SYRINGAE PV MACULICOLA INTERACTOR 1 (RIN1); FUNCTIONS IN: protein binding; INVOLVED IN: meristem development, regulation of defense response to fungus, incompatible interaction; LOCATED IN: nucleolus, nucleus, chloroplast; EXPRESSED IN: 22 plant structures; EXPRESSED DURING: 13 growth stages; CONTAINS InterPro DOMAIN/s: TIP49, C-terminal (InterPro:IPR010339), ATPase, AAA…
BnaC03g10820D	chrC03	5201203	5203996	AT5G22340	unknown protein; FUNCTIONS IN: molecular_function unknown; INVOLVED IN: biological_process unknown; LOCATED IN: chloroplast; EXPRESSED IN: 22 plant structures; EXPRESSED DURING: 13 growth stages; Has 58 Blast hits to 58 proteins in 20 species: Archae - 0; Bacteria - 0; Metazoa - 0; Fungi - 0; Plants - 57; Viruses - 0; Other Eukaryotes - 1 (source: NCBI BLink).
BnaC03g10830D	chrC03	5204448	5205933	AT5G22360	vesicle-associated membrane protein 714 (VAMP714); FUNCTIONS IN: molecular_function unknown; INVOLVED IN: response to salt stress; LOCATED IN: Golgi apparatus, vacuole, membrane; EXPRESSED IN: 23 plant structures; EXPRESSED DURING: 13 growth stages; CONTAINS InterPro DOMAIN/s: Longin (InterPro:IPR010908), Longin-like (InterPro:IPR011012), Synaptobrevin (InterPro:IPR001388); BEST Arabidopsis thali…
BnaC03g10840D	chrC03	5233083	5234561	AT2G42380	BZIP34; FUNCTIONS IN: DNA binding, transcription activator activity, sequence-specific DNA binding transcription factor activity; INVOLVED IN: regulation of transcription, DNA-dependent; LOCATED IN: nucleus; EXPRESSED IN: male gametophyte, flower, carpel; EXPRESSED DURING: L mature pollen stage, M germinated pollen stage, 4 anthesis, petal differentiation and expansion stage; CONTAINS InterPro DO…
BnaC03g10850D	chrC03	5237112	5239386	AT5G22460	alpha/beta-Hydrolases superfamily protein; FUNCTIONS IN: catalytic activity; INVOLVED IN: biological_process unknown; LOCATED IN: cell wall, vacuole, plant-type cell wall; EXPRESSED IN: 19 plant structures; EXPRESSED DURING: 12 growth stages; CONTAINS InterPro DOMAIN/s: Alpha/beta hydrolase fold-1 (InterPro:IPR000073); BEST Arabidopsis thaliana protein match is: alpha/beta-Hydrolases superfamily …
BnaC03g10860D	chrC03	5240999	5245012	AT5G37340	ZPR1 zinc-finger domain protein; FUNCTIONS IN: zinc ion binding; INVOLVED IN: biological_process unknown; LOCATED IN: cellular_component unknown; CONTAINS InterPro DOMAIN/s: Zinc finger, ZPR1-type (InterPro:IPR004457); BEST Arabidopsis thaliana protein match is: ZPR1 zinc-finger domain protein (TAIR:AT5G22480.1).
BnaC03g10870D	chrC03	5249181	5250621	AT5G22550	Plant protein of unknown function (DUF247); CONTAINS InterPro DOMAIN/s: Protein of unknown function DUF247, plant (InterPro:IPR004158); BEST Arabidopsis thaliana protein match is: Plant protein of unknown function (DUF247) (TAIR:AT5G22560.1); Has 35333 Blast hits to 34131 proteins in 2444 species: Archae - 798; Bacteria - 22429; Metazoa - 974; Fungi - 991; Plants - 531; Viruses - 0; Other Eukaryo…
BnaC03g10880D	chrC03	5256724	5258050	AT2G35120	Single hybrid motif superfamily protein; FUNCTIONS IN: glycine dehydrogenase (decarboxylating) activity, ATP binding; INVOLVED IN: glycine catabolic process, glycine decarboxylation via glycine cleavage system; LOCATED IN: mitochondrion, glycine cleavage complex; EXPRESSED IN: 22 plant structures; EXPRESSED DURING: 13 growth stages; CONTAINS InterPro DOMAIN/s: 2-oxo acid dehydrogenase, lipoyl-bin…
BnaC03g10890D	chrC03	5262976	5264520	AT5G22650	histone deacetylase 2B (HD2B); FUNCTIONS IN: histone deacetylase activity; INVOLVED IN: DNA mediated transformation, negative regulation of transcription, polarity specification of adaxial/abaxial axis; LOCATED IN: cytosol, nucleolus, cell wall, plasma membrane; EXPRESSED IN: 25 plant structures; EXPRESSED DURING: 13 growth stages; BEST Arabidopsis thaliana protein match is: histone deacetylase 3…
BnaC03g10900D	chrC03	5266867	5267605	AT5G22670	F-box/RNI-like/FBD-like domains-containing protein; CONTAINS InterPro DOMAIN/s: F-box domain, cyclin-like (InterPro:IPR001810), FBD (InterPro:IPR013596), F-box domain, Skp2-like (InterPro:IPR022364), FBD-like (InterPro:IPR006566), Leucine-rich repeat 2 (InterPro:IPR013101); BEST Arabidopsis thaliana protein match is: FBD, F-box, Skp2-like and Leucine Rich Repeat domains containing protein (TAIR:A…
BnaC03g10910D	chrC03	5269269	5270884	AT5G22670	F-box/RNI-like/FBD-like domains-containing protein; CONTAINS InterPro DOMAIN/s: F-box domain, cyclin-like (InterPro:IPR001810), FBD (InterPro:IPR013596), F-box domain, Skp2-like (InterPro:IPR022364), FBD-like (InterPro:IPR006566), Leucine-rich repeat 2 (InterPro:IPR013101); BEST Arabidopsis thaliana protein match is: FBD, F-box, Skp2-like and Leucine Rich Repeat domains containing protein (TAIR:A…
BnaC03g10920D	chrC03	5277708	5279359	AT5G22670	F-box/RNI-like/FBD-like domains-containing protein; CONTAINS InterPro DOMAIN/s: F-box domain, cyclin-like (InterPro:IPR001810), FBD (InterPro:IPR013596), F-box domain, Skp2-like (InterPro:IPR022364), FBD-like (InterPro:IPR006566), Leucine-rich repeat 2 (InterPro:IPR013101); BEST Arabidopsis thaliana protein match is: FBD, F-box, Skp2-like and Leucine Rich Repeat domains containing protein (TAIR:A…
BnaC03g10930D	chrC03	5281077	5282549	AT5G22670	F-box/RNI-like/FBD-like domains-containing protein; CONTAINS InterPro DOMAIN/s: F-box domain, cyclin-like (InterPro:IPR001810), FBD (InterPro:IPR013596), F-box domain, Skp2-like (InterPro:IPR022364), FBD-like (InterPro:IPR006566), Leucine-rich repeat 2 (InterPro:IPR013101); BEST Arabidopsis thaliana protein match is: FBD, F-box, Skp2-like and Leucine Rich Repeat domains containing protein (TAIR:A…
BnaC03g10940D	chrC03	5284156	5285797	AT5G22730	F-box/RNI-like/FBD-like domains-containing protein; CONTAINS InterPro DOMAIN/s: F-box domain, cyclin-like (InterPro:IPR001810), FBD (InterPro:IPR013596), F-box domain, Skp2-like (InterPro:IPR022364), FBD-like (InterPro:IPR006566), Leucine-rich repeat 2 (InterPro:IPR013101); BEST Arabidopsis thaliana protein match is: F-box/RNI-like/FBD-like domains-containing protein (TAIR:AT5G22610.1); Has 2101 …
BnaC03g10950D	chrC03	5286701	5292995	AT5G22740	cellulose synthase-like A02 (CSLA02); CONTAINS InterPro DOMAIN/s: Glycosyl transferase, family 2 (InterPro:IPR001173); BEST Arabidopsis thaliana protein match is: Nucleotide-diphospho-sugar transferases superfamily protein (TAIR:AT5G03760.1); Has 5133 Blast hits to 5129 proteins in 1484 species: Archae - 200; Bacteria - 4017; Metazoa - 35; Fungi - 91; Plants - 482; Viruses - 11; Other Eukaryotes …
BnaC03g10960D	chrC03	5303958	5309047	AT5G22750	RAD5; FUNCTIONS IN: in 6 functions; INVOLVED IN: DNA mediated transformation; EXPRESSED IN: embryo, sperm cell, seed; EXPRESSED DURING: E expanded cotyledon stage, D bilateral stage; CONTAINS InterPro DOMAIN/s: Zinc finger, RING-type, conserved site (InterPro:IPR017907), Zinc finger, RING-type (InterPro:IPR001841), Zinc finger, C3HC4 RING-type (InterPro:IPR018957), DEAD-like helicase, N-terminal …
BnaC03g10970D	chrC03	5309866	5315486	AT5G22760	PHD finger family protein; FUNCTIONS IN: DNA binding, zinc ion binding; INVOLVED IN: regulation of transcription, DNA-dependent; EXPRESSED IN: 22 plant structures; EXPRESSED DURING: 14 growth stages; CONTAINS InterPro DOMAIN/s: DDT domain (InterPro:IPR004022), Zinc finger, PHD-type, conserved site (InterPro:IPR019786), EF-Hand 1, calcium-binding site (InterPro:IPR018247), Zinc finger, PHD-type (I…
BnaC03g10980D	chrC03	5316436	5319109	AT5G22790	reticulata-related 1 (RER1); FUNCTIONS IN: molecular_function unknown; INVOLVED IN: biological_process unknown; LOCATED IN: mitochondrion, plastid, chloroplast inner membrane, chloroplast envelope; EXPRESSED IN: 15 plant structures; EXPRESSED DURING: 6 growth stages; CONTAINS InterPro DOMAIN/s: Protein of unknown function DUF3411 (InterPro:IPR021825); BEST Arabidopsis thaliana protein match is: P…
BnaC03g10990D	chrC03	5321358	5321646	AT1G07790	HTB1; FUNCTIONS IN: DNA binding; INVOLVED IN: nucleosome assembly; LOCATED IN: chloroplast; EXPRESSED IN: 23 plant structures; EXPRESSED DURING: 13 growth stages; CONTAINS InterPro DOMAIN/s: Histone H2B (InterPro:IPR000558), Histone-fold (InterPro:IPR009072), Histone core (InterPro:IPR007125); BEST Arabidopsis thaliana protein match is: Histone superfamily protein (TAIR:AT3G45980.1); Has 3418 Bla…
BnaC03g11000D	chrC03	5335841	5338500	AT5G22860	Serine carboxypeptidase S28 family protein; FUNCTIONS IN: serine-type peptidase activity, peptidase activity; INVOLVED IN: proteolysis; LOCATED IN: endomembrane system; EXPRESSED IN: 22 plant structures; EXPRESSED DURING: 13 growth stages; CONTAINS InterPro DOMAIN/s: Peptidase S28 (InterPro:IPR008758); BEST Arabidopsis thaliana protein match is: alpha/beta-Hydrolases superfamily protein (TAIR:AT2…
BnaC03g11010D	chrC03	5352854	5353428	--	Unknown protein
BnaC03g11020D	chrC03	5357901	5358467	--	Unknown protein
BnaC03g11030D	chrC03	5360481	5361116	AT5G22880	histone B2 (HTB2); FUNCTIONS IN: DNA binding; INVOLVED IN: nucleosome assembly; LOCATED IN: nucleolus, nucleus; EXPRESSED IN: 22 plant structures; EXPRESSED DURING: 13 growth stages; CONTAINS InterPro DOMAIN/s: Histone H2B (InterPro:IPR000558), Histone-fold (InterPro:IPR009072), Histone core (InterPro:IPR007125); BEST Arabidopsis thaliana protein match is: Histone superfamily protein (TAIR:AT3G45…
BnaC03g11040D	chrC03	5367863	5371031	AT5G22910	cation/H+ exchanger 9 (CHX9); FUNCTIONS IN: monovalent cation:hydrogen antiporter activity, sodium:hydrogen antiporter activity; INVOLVED IN: cation transport; LOCATED IN: integral to membrane; EXPRESSED IN: male gametophyte, pollen tube; CONTAINS InterPro DOMAIN/s: Cation/H+ exchanger (InterPro:IPR006153); BEST Arabidopsis thaliana protein match is: cation/H+ exchanger 10 (TAIR:AT3G44930.1); Has…
BnaC03g11050D	chrC03	5372452	5374602	AT5G22920	CHY-type/CTCHY-type/RING-type Zinc finger protein; FUNCTIONS IN: zinc ion binding; EXPRESSED IN: 25 plant structures; EXPRESSED DURING: 14 growth stages; CONTAINS InterPro DOMAIN/s: Zinc finger, CHY-type (InterPro:IPR008913), Zinc finger, CTCHY-type (InterPro:IPR017921), Zinc finger, RING-type (InterPro:IPR001841), Zinc finger, C3HC4 RING-type (InterPro:IPR018957); BEST Arabidopsis thaliana prote…
BnaC03g11060D	chrC03	5376352	5377525	AT5G22930	Protein of unknown function (DUF1635); CONTAINS InterPro DOMAIN/s: Protein of unknown function DUF1635 (InterPro:IPR012862); BEST Arabidopsis thaliana protein match is: Protein of unknown function (DUF1635) (TAIR:AT3G44940.1); Has 97 Blast hits to 97 proteins in 15 species: Archae - 0; Bacteria - 0; Metazoa - 1; Fungi - 0; Plants - 96; Viruses - 0; Other Eukaryotes - 0 (source: NCBI BLink).
BnaC03g11070D	chrC03	5394059	5395757	AT5G22940	FRA8 homolog (F8H); CONTAINS InterPro DOMAIN/s: Exostosin-like (InterPro:IPR004263); BEST Arabidopsis thaliana protein match is: Exostosin family protein (TAIR:AT2G28110.1); Has 1434 Blast hits to 1412 proteins in 109 species: Archae - 0; Bacteria - 10; Metazoa - 314; Fungi - 4; Plants - 998; Viruses - 0; Other Eukaryotes - 108 (source: NCBI BLink).
BnaC03g11080D	chrC03	5396897	5398459	AT5G22950	VPS24.1; CONTAINS InterPro DOMAIN/s: Snf7 (InterPro:IPR005024); BEST Arabidopsis thaliana protein match is: SNF7 family protein (TAIR:AT3G45000.1); Has 1807 Blast hits to 1807 proteins in 277 species: Archae - 0; Bacteria - 0; Metazoa - 736; Fungi - 347; Plants - 385; Viruses - 0; Other Eukaryotes - 339 (source: NCBI BLink).
BnaC03g11090D	chrC03	5403973	5406129	AT5G22980	serine carboxypeptidase-like 47 (scpl47); FUNCTIONS IN: serine-type carboxypeptidase activity; INVOLVED IN: proteolysis; LOCATED IN: endomembrane system; EXPRESSED IN: 7 plant structures; EXPRESSED DURING: 4 anthesis, C globular stage, petal differentiation and expansion stage; CONTAINS InterPro DOMAIN/s: Peptidase S10, serine carboxypeptidase (InterPro:IPR001563), Peptidase S10, serine carboxype…
BnaC03g11100D	chrC03	5406419	5406887	AT5G60000	unknown protein; FUNCTIONS IN: molecular_function unknown; INVOLVED IN: biological_process unknown; LOCATED IN: endomembrane system; BEST Arabidopsis thaliana protein match is: unknown protein (TAIR:AT5G22970.1); Has 1807 Blast hits to 1807 proteins in 277 species: Archae - 0; Bacteria - 0; Metazoa - 736; Fungi - 347; Plants - 385; Viruses - 0; Other Eukaryotes - 339 (source: NCBI BLink).
BnaC03g11110D	chrC03	5420215	5421476	AT5G20480	EF-TU receptor (EFR); FUNCTIONS IN: protein serine/threonine kinase activity, transmembrane receptor protein kinase activity, kinase activity, ATP binding; INVOLVED IN: in 7 processes; LOCATED IN: endomembrane system; EXPRESSED IN: 14 plant structures; EXPRESSED DURING: 11 growth stages; CONTAINS InterPro DOMAIN/s: Protein kinase, ATP binding site (InterPro:IPR017441), Protein kinase, catalytic d…
BnaC03g11120D	chrC03	5430200	5430311	--	Unknown protein
BnaC03g11130D	chrC03	5430377	5437026	AT5G60790	GENERAL CONTROL NON-REPRESSIBLE 1 (GCN1); FUNCTIONS IN: transporter activity; LOCATED IN: plasma membrane; EXPRESSED IN: 24 plant structures; EXPRESSED DURING: 15 growth stages; CONTAINS InterPro DOMAIN/s: ATPase, AAA+ type, core (InterPro:IPR003593), ABC transporter-like (InterPro:IPR003439), ABC transporter, conserved site (InterPro:IPR017871); BEST Arabidopsis thaliana protein match is: genera…
BnaC03g11140D	chrC03	5437612	5442143	AT5G60740	ABC transporter family protein; FUNCTIONS IN: ATPase activity, coupled to transmembrane movement of substances; LOCATED IN: endomembrane system; EXPRESSED IN: 10 plant structures; EXPRESSED DURING: L mature pollen stage, M germinated pollen stage, 4 anthesis, C globular stage, petal differentiation and expansion stage; CONTAINS InterPro DOMAIN/s: ATPase, AAA+ type, core (InterPro:IPR003593), ABC …
BnaC03g11150D	chrC03	5442995	5447300	AT5G60720	Protein of unknown function, DUF547; FUNCTIONS IN: molecular_function unknown; INVOLVED IN: biological_process unknown; LOCATED IN: chloroplast; EXPRESSED IN: 18 plant structures; EXPRESSED DURING: 7 growth stages; CONTAINS InterPro DOMAIN/s: Protein of unknown function DUF547 (InterPro:IPR006869); BEST Arabidopsis thaliana protein match is: Protein of unknown function, DUF547 (TAIR:AT2G39690.1);…
BnaC03g11160D	chrC03	5450718	5452378	AT5G60660	plasma membrane intrinsic protein 2;4 (PIP2;4); FUNCTIONS IN: water channel activity; INVOLVED IN: transport, hydrogen peroxide transmembrane transport; LOCATED IN: integral to membrane, membrane; EXPRESSED IN: 12 plant structures; EXPRESSED DURING: 4 anthesis, petal differentiation and expansion stage; CONTAINS InterPro DOMAIN/s: Major intrinsic protein, conserved site (InterPro:IPR022357), Aqua…
BnaC03g11170D	chrC03	5452868	5454062	AT5G60650	unknown protein; FUNCTIONS IN: molecular_function unknown; INVOLVED IN: biological_process unknown; LOCATED IN: endomembrane system; BEST Arabidopsis thaliana protein match is: unknown protein (TAIR:AT2G28410.1); Has 1807 Blast hits to 1807 proteins in 277 species: Archae - 0; Bacteria - 0; Metazoa - 736; Fungi - 347; Plants - 385; Viruses - 0; Other Eukaryotes - 339 (source: NCBI BLink).
BnaC03g11180D	chrC03	5455078	5455495	AT5G60630	FUNCTIONS IN: molecular_function unknown; INVOLVED IN: biological_process unknown; LOCATED IN: endomembrane system; EXPRESSED IN: 17 plant structures; EXPRESSED DURING: 6 growth stages; BEST Arabidopsis thaliana protein match is: hydroxyproline-rich glycoprotein family protein (TAIR:AT3G45230.1); Has 1807 Blast hits to 1807 proteins in 277 species: Archae - 0; Bacteria - 0; Metazoa - 736; Fungi -…
BnaC03g11190D	chrC03	5465173	5471057	AT5G60360	aleurain-like protease (ALP); FUNCTIONS IN: cysteine-type peptidase activity; INVOLVED IN: response to ethylene stimulus, proteolysis, aging; LOCATED IN: vacuole; EXPRESSED IN: 23 plant structures; EXPRESSED DURING: 13 growth stages; CONTAINS InterPro DOMAIN/s: Peptidase C1A, papain (InterPro:IPR013128), Proteinase inhibitor I29, cathepsin propeptide (InterPro:IPR013201), Peptidase C1A, papain C-…
BnaC03g11200D	chrC03	5478334	5479709	AT5G60340	P-loop containing nucleoside triphosphate hydrolases superfamily protein; FUNCTIONS IN: oxidoreductase activity, ATP binding; INVOLVED IN: metabolic process; LOCATED IN: mitochondrion; EXPRESSED IN: 7 plant structures; EXPRESSED DURING: LP.04 four leaves visible, C globular stage, petal differentiation and expansion stage, D bilateral stage; CONTAINS InterPro DOMAIN/s: ATPase, AAA-type, core (Int…
BnaC03g11210D	chrC03	5479800	5480498	AT5G60335	Thioesterase superfamily protein; FUNCTIONS IN: oxidoreductase activity; INVOLVED IN: metabolic process; CONTAINS InterPro DOMAIN/s: MaoC-like dehydratase (InterPro:IPR002539).
BnaC03g11220D	chrC03	5480792	5482813	AT3G45390	Concanavalin A-like lectin protein kinase family protein; FUNCTIONS IN: kinase activity; INVOLVED IN: protein amino acid phosphorylation; LOCATED IN: endomembrane system; EXPRESSED IN: root; CONTAINS InterPro DOMAIN/s: Legume lectin, beta chain (InterPro:IPR001220), Protein kinase, ATP binding site (InterPro:IPR017441), Serine-threonine/tyrosine-protein kinase (InterPro:IPR001245), Serine/threoni…
BnaC03g11230D	chrC03	5484596	5484911	AT5G60300	Concanavalin A-like lectin protein kinase family protein; FUNCTIONS IN: carbohydrate binding, kinase activity; INVOLVED IN: focal adhesion assembly; LOCATED IN: plasma membrane; EXPRESSED IN: 18 plant structures; EXPRESSED DURING: 11 growth stages; CONTAINS InterPro DOMAIN/s: Legume lectin, beta chain (InterPro:IPR001220), Protein kinase, ATP binding site (InterPro:IPR017441), Serine/threonine-pr…
BnaC03g11240D	chrC03	5484991	5486032	AT5G60300	Concanavalin A-like lectin protein kinase family protein; FUNCTIONS IN: carbohydrate binding, kinase activity; INVOLVED IN: focal adhesion assembly; LOCATED IN: plasma membrane; EXPRESSED IN: 18 plant structures; EXPRESSED DURING: 11 growth stages; CONTAINS InterPro DOMAIN/s: Legume lectin, beta chain (InterPro:IPR001220), Protein kinase, ATP binding site (InterPro:IPR017441), Serine/threonine-pr…
BnaC03g11250D	chrC03	5486254	5496263	AT5G60270	Concanavalin A-like lectin protein kinase family protein; FUNCTIONS IN: kinase activity; INVOLVED IN: protein amino acid phosphorylation; LOCATED IN: plasma membrane; EXPRESSED IN: 6 plant structures; EXPRESSED DURING: 6 growth stages; CONTAINS InterPro DOMAIN/s: Legume lectin, beta chain (InterPro:IPR001220), Protein kinase, ATP binding site (InterPro:IPR017441), Serine/threonine-protein kinase-…
BnaC03g11260D	chrC03	5497294	5497806	--	Unknown protein
BnaC03g11270D	chrC03	5500226	5500994	AT5G60230	splicing endonuclease 2 (SEN2); CONTAINS InterPro DOMAIN/s: tRNA intron endonuclease, catalytic domain-like (InterPro:IPR006677), tRNA-intron endonuclease (InterPro:IPR006676), Endonuclease TnsA, N-terminal/resolvase Hjc/tRNA endonuclease, C-terminal (InterPro:IPR011856), tRNA intron endonuclease, N-terminal (InterPro:IPR006678); BEST Arabidopsis thaliana protein match is: splicing endonuclease 1…
BnaC03g11280D	chrC03	5501440	5503382	AT3G45600	tetraspanin3 (TET3); FUNCTIONS IN: molecular_function unknown; INVOLVED IN: aging; LOCATED IN: plasma membrane; EXPRESSED IN: 23 plant structures; EXPRESSED DURING: 13 growth stages; CONTAINS InterPro DOMAIN/s: Tetraspanin (InterPro:IPR018499), Tetraspanin, subgroup (InterPro:IPR000301); BEST Arabidopsis thaliana protein match is: tetraspanin4 (TAIR:AT5G60220.1); Has 665 Blast hits to 663 protein…
BnaC03g11290D	chrC03	5503440	5506546	AT5G60360	aleurain-like protease (ALP); CONTAINS InterPro DOMAIN/s: Peptidase C1A, papain (InterPro:IPR013128), Proteinase inhibitor I29, cathepsin propeptide (InterPro:IPR013201), Peptidase C1A, papain C-terminal (InterPro:IPR000668), Peptidase, cysteine peptidase active site (InterPro:IPR000169); BEST Arabidopsis thaliana protein match is: Cysteine proteinases superfamily protein (TAIR:AT3G45310.1); Has …
BnaC03g11300D	chrC03	5508635	5510104	AT3G45600	tetraspanin3 (TET3); FUNCTIONS IN: molecular_function unknown; INVOLVED IN: aging; LOCATED IN: plasma membrane; EXPRESSED IN: 23 plant structures; EXPRESSED DURING: 13 growth stages; CONTAINS InterPro DOMAIN/s: Tetraspanin (InterPro:IPR018499), Tetraspanin, subgroup (InterPro:IPR000301); BEST Arabidopsis thaliana protein match is: tetraspanin4 (TAIR:AT5G60220.1); Has 665 Blast hits to 663 protein…
BnaC03g11310D	chrC03	5512678	5514815	AT5G60210	ROP interactive partner 5 (RIP5); BEST Arabidopsis thaliana protein match is: ROP interactive partner 3 (TAIR:AT2G37080.1).
BnaC03g11320D	chrC03	5516454	5517594	--	Unknown protein
BnaC03g11330D	chrC03	5518547	5523287	--	Unknown protein
BnaC03g11340D	chrC03	5523481	5524670	AT5G60200	TARGET OF MONOPTEROS 6 (TMO6); CONTAINS InterPro DOMAIN/s: Zinc finger, Dof-type (InterPro:IPR003851); BEST Arabidopsis thaliana protein match is: Dof-type zinc finger DNA-binding family protein (TAIR:AT3G45610.1); Has 30201 Blast hits to 17322 proteins in 780 species: Archae - 12; Bacteria - 1396; Metazoa - 17338; Fungi - 3422; Plants - 5037; Viruses - 0; Other Eukaryotes - 2996 (source: NCBI BL…
BnaC03g11350D	chrC03	5530063	5532065	AT5G60190	Cysteine proteinases superfamily protein; FUNCTIONS IN: cysteine-type peptidase activity, NEDD8-specific protease activity; INVOLVED IN: proteolysis; LOCATED IN: cellular_component unknown; EXPRESSED IN: 7 plant structures; EXPRESSED DURING: LP.04 four leaves visible, C globular stage, petal differentiation and expansion stage; CONTAINS InterPro DOMAIN/s: Peptidase C48, SUMO/Sentrin/Ubl1 (InterPr…
BnaC03g11360D	chrC03	5534769	5535141	--	Unknown protein
BnaC03g11370D	chrC03	5539005	5539962	AT5G60110	pumilio 18 (PUM18); FUNCTIONS IN: RNA binding, binding; LOCATED IN: cytoplasm; CONTAINS InterPro DOMAIN/s: Pumilio RNA-binding repeat (InterPro:IPR001313), Armadillo-like helical (InterPro:IPR011989), Armadillo-type fold (InterPro:IPR016024); BEST Arabidopsis thaliana protein match is: pumilio 19 (TAIR:AT5G60180.1); Has 1807 Blast hits to 1807 proteins in 277 species: Archae - 0; Bacteria - 0; Me…
BnaC03g11380D	chrC03	5540217	5548152	AT5G60170	RNA binding (RRM/RBD/RNP motifs) family protein; FUNCTIONS IN: RNA binding, nucleotide binding, zinc ion binding, nucleic acid binding; INVOLVED IN: biological_process unknown; LOCATED IN: cellular_component unknown; EXPRESSED IN: 24 plant structures; EXPRESSED DURING: 15 growth stages; CONTAINS InterPro DOMAIN/s: Zinc finger, RING-type (InterPro:IPR001841), RNA recognition motif, RNP-1 (InterPro…
Chr., chromosome. aStart indicates the starting position of gene. bEnd indicates the end position of gene.
