# Supplementary material for: Quantitative Trait Locus Mapping Combined with RNA Sequencing Reveals the Molecular Basis of Seed Germination in Oilseed Rape
Source: Biomolecules. 2021 Nov 27;11(12):1780. doi: 10.3390/biom11121780 (PMC8698463; doi:10.3390/biom11121780)
Supplement: Supplementary file 1 [file biomolecules-11-01780-s001.zip › Supplementary Tables/Table S8.xls]

## Sheet: Sheet1
Table S8. DNA sequence variation within the mapping interval of qGE.C3/qGP.C3 detected by genome resequencing between 'APL01' and 'Holly'.
Chromosome	Starta	Endb	Refc	Altd	Functional regione	Functional genef	Typeg	APL01h	Hollyi
chrC03	4972020	4972020	G	A	downstream	BnaC03g10300D	SNP	0/0	1/1
chrC03	4972037	4972037	T	C	downstream	BnaC03g10300D	SNP	0/0	1/1
chrC03	4972188	4972188	A	-	downstream	BnaC03g10300D	INDEL	0/0	1/1
chrC03	4972396	4972396	C	A	downstream	BnaC03g10300D	SNP	0/0	1/1
chrC03	4972399	4972399	A	T	downstream	BnaC03g10300D	SNP	0/0	1/1
chrC03	4972589	4972592	GATC	-	downstream	BnaC03g10300D	INDEL	0/0	1/1
chrC03	4972891	4972891	T	C	downstream	BnaC03g10300D	SNP	0/0	1/1
chrC03	4973041	4973041	A	G	exonic	BnaC03g10300D	SNP	0/0	1/1
chrC03	4973096	4973096	A	T	intronic	BnaC03g10300D	SNP	0/0	1/1
chrC03	4973104	4973104	C	T	intronic	BnaC03g10300D	SNP	0/0	1/1
chrC03	4973126	4973126	-	A	intronic	BnaC03g10300D	INDEL	0/0	1/1
chrC03	4973130	4973130	C	T	intronic	BnaC03g10300D	SNP	0/0	1/1
chrC03	4973222	4973222	T	A	intronic	BnaC03g10300D	SNP	0/0	1/1
chrC03	4973224	4973224	G	A	intronic	BnaC03g10300D	SNP	0/0	1/1
chrC03	4973251	4973251	T	C	intronic	BnaC03g10300D	SNP	0/0	1/1
chrC03	4973315	4973315	T	C	intronic	BnaC03g10300D	SNP	0/0	1/1
chrC03	4973447	4973447	G	C	intronic	BnaC03g10300D	SNP	0/0	1/1
chrC03	4973651	4973651	A	T	intronic	BnaC03g10300D	SNP	0/0	1/1
chrC03	4973700	4973700	T	C	intronic	BnaC03g10300D	SNP	0/0	1/1
chrC03	4973778	4973778	T	C	intronic	BnaC03g10300D	SNP	0/0	1/1
chrC03	4973880	4973880	T	G	intronic	BnaC03g10300D	SNP	0/0	1/1
chrC03	4973907	4973907	T	C	exonic	BnaC03g10300D	SNP	0/0	1/1
chrC03	4973967	4973967	C	T	exonic	BnaC03g10300D	SNP	0/0	1/1
chrC03	4974258	4974258	A	G	intronic	BnaC03g10300D	SNP	0/0	1/1
chrC03	4974477	4974477	G	A	intronic	BnaC03g10300D	SNP	0/0	1/1
chrC03	4974719	4974719	A	C	intronic	BnaC03g10300D	SNP	0/0	1/1
chrC03	4974733	4974733	A	G	intronic	BnaC03g10300D	SNP	0/0	1/1
chrC03	4974747	4974747	C	T	intronic	BnaC03g10300D	SNP	0/0	1/1
chrC03	4974862	4974862	T	C	intronic	BnaC03g10300D	SNP	0/0	1/1
chrC03	4974987	4974987	G	T	exonic	BnaC03g10300D	SNP	0/0	1/1
chrC03	4975060	4975061	CT	-	intronic	BnaC03g10300D	INDEL	0/0	1/1
chrC03	4975252	4975252	C	G	intronic	BnaC03g10300D	SNP	0/0	1/1
chrC03	4975307	4975307	T	C	intronic	BnaC03g10300D	SNP	0/0	1/1
chrC03	4975368	4975368	G	A	intronic	BnaC03g10300D	SNP	0/0	1/1
chrC03	4975429	4975429	T	G	intronic	BnaC03g10300D	SNP	0/0	1/1
chrC03	4975446	4975446	A	G	intronic	BnaC03g10300D	SNP	0/0	1/1
chrC03	4975458	4975458	T	C	intronic	BnaC03g10300D	SNP	0/0	1/1
chrC03	4975463	4975463	T	C	intronic	BnaC03g10300D	SNP	0/0	1/1
chrC03	4975468	4975468	C	T	intronic	BnaC03g10300D	SNP	0/0	1/1
chrC03	4975469	4975469	A	G	intronic	BnaC03g10300D	SNP	0/0	1/1
chrC03	4975531	4975531	A	C	intronic	BnaC03g10300D	SNP	0/0	1/1
chrC03	4975565	4975565	T	C	intronic	BnaC03g10300D	SNP	0/0	1/1
chrC03	4975584	4975584	A	T	intronic	BnaC03g10300D	SNP	0/0	1/1
chrC03	4975609	4975610	AA	-	intronic	BnaC03g10300D	INDEL	0/0	1/1
chrC03	4975774	4975774	A	C	intronic	BnaC03g10300D	SNP	0/0	1/1
chrC03	4975888	4975888	G	C	exonic	BnaC03g10300D	SNP	0/0	1/1
chrC03	4975894	4975894	A	G	exonic	BnaC03g10300D	SNP	0/0	1/1
chrC03	4976163	4976163	A	T	intronic	BnaC03g10300D	SNP	0/0	1/1
chrC03	4976204	4976204	A	G	intronic	BnaC03g10300D	SNP	0/0	1/1
chrC03	4976358	4976358	C	A	intronic	BnaC03g10300D	SNP	0/0	1/1
chrC03	4976378	4976378	T	C	intronic	BnaC03g10300D	SNP	0/0	1/1
chrC03	4976590	4976590	A	T	intronic	BnaC03g10300D	SNP	0/0	1/1
chrC03	4976779	4976779	A	G	intronic	BnaC03g10300D	SNP	0/0	1/1
chrC03	4976850	4976850	T	A	intronic	BnaC03g10300D	SNP	0/0	1/1
chrC03	4976902	4976902	G	A	intronic	BnaC03g10300D	SNP	0/0	0/1
chrC03	4976952	4976952	A	G	intronic	BnaC03g10300D	SNP	0/0	1/1
chrC03	4977271	4977271	C	T	exonic	BnaC03g10300D	SNP	0/0	1/1
chrC03	4977418	4977418	G	A	intronic	BnaC03g10300D	SNP	0/0	1/1
chrC03	4977457	4977457	G	A	intronic	BnaC03g10300D	SNP	0/0	1/1
chrC03	4977541	4977541	A	T	intronic	BnaC03g10300D	SNP	0/0	1/1
chrC03	4977846	4977846	-	A	intronic	BnaC03g10300D	INDEL	0/0	1/1
chrC03	4977883	4977883	A	-	intronic	BnaC03g10300D	INDEL	0/0	1/1
chrC03	4977928	4977928	A	C	intronic	BnaC03g10300D	SNP	0/0	1/1
chrC03	4977939	4977939	A	T	intronic	BnaC03g10300D	SNP	0/0	1/1
chrC03	4978153	4978153	T	A	exonic	BnaC03g10300D	SNP	0/0	1/1
chrC03	4978157	4978157	C	G	exonic	BnaC03g10300D	SNP	0/0	0/1
chrC03	4978175	4978175	T	A	intronic	BnaC03g10300D	SNP	0/0	0/1
chrC03	4978187	4978187	A	G	intronic	BnaC03g10300D	SNP	0/0	1/1
chrC03	4978221	4978221	G	-	intronic	BnaC03g10300D	INDEL	0/0	1/1
chrC03	4978267	4978267	C	A	intronic	BnaC03g10300D	SNP	0/0	0/1
chrC03	4978271	4978271	A	G	intronic	BnaC03g10300D	SNP	0/0	0/1
chrC03	4978289	4978289	A	C	intronic	BnaC03g10300D	SNP	0/0	0/1
chrC03	4978314	4978316	AAA	-	intronic	BnaC03g10300D	INDEL	0/0	0/1
chrC03	4978371	4978371	T	C	exonic	BnaC03g10300D	SNP	0/0	0/1
chrC03	4978376	4978376	T	A	exonic	BnaC03g10300D	SNP	0/0	0/1
chrC03	4978437	4978437	C	G	exonic	BnaC03g10300D	SNP	0/0	1/1
chrC03	4978601	4978601	T	C	intronic	BnaC03g10300D	SNP	0/0	1/1
chrC03	4978619	4978619	C	A	intronic	BnaC03g10300D	SNP	0/0	1/1
chrC03	4978626	4978626	G	A	intronic	BnaC03g10300D	SNP	0/0	1/1
chrC03	4978839	4978839	-	G	intronic	BnaC03g10300D	INDEL	1/1	0/0
chrC03	4978993	4978993	T	G	exonic	BnaC03g10300D	SNP	0/0	1/1
chrC03	4979026	4979026	G	A	exonic	BnaC03g10300D	SNP	1/1	0/0
chrC03	4979047	4979047	G	A	upstream	BnaC03g10300D	SNP	1/1	0/0
chrC03	4979051	4979051	C	A	upstream	BnaC03g10300D	SNP	1/1	0/0
chrC03	4979056	4979056	T	G	upstream	BnaC03g10300D	SNP	1/1	0/0
chrC03	4979142	4979142	-	A	upstream	BnaC03g10300D	INDEL	0/0	1/1
chrC03	4979171	4979171	C	G	upstream	BnaC03g10300D	SNP	1/1	0/0
chrC03	4979173	4979173	A	G	upstream	BnaC03g10300D	SNP	1/1	0/0
chrC03	4979175	4979175	C	A	upstream	BnaC03g10300D	SNP	1/1	0/0
chrC03	4979176	4979176	C	A	upstream	BnaC03g10300D	SNP	1/1	0/0
chrC03	4979177	4979177	A	G	upstream	BnaC03g10300D	SNP	1/1	0/0
chrC03	4979180	4979180	T	A	upstream	BnaC03g10300D	SNP	1/1	0/0
chrC03	4979233	4979233	G	T	upstream	BnaC03g10300D	SNP	1/1	0/0
chrC03	4979289	4979289	-	A	upstream	BnaC03g10300D	INDEL	0/0	1/1
chrC03	4979380	4979380	A	G	upstream	BnaC03g10300D	SNP	0/0	1/1
chrC03	4979434	4979434	-	AAATGGAAAGA	upstream	BnaC03g10300D	INDEL	0/0	1/1
chrC03	4979644	4979648	AAAAA	-	upstream	BnaC03g10300D	INDEL	0/0	1/1
chrC03	4979758	4979758	G	C	upstream	BnaC03g10300D	SNP	0/0	1/1
chrC03	4979788	4979788	C	G	upstream	BnaC03g10300D	SNP	0/0	1/1
chrC03	4979896	4979896	G	C	upstream	BnaC03g10300D	SNP	0/0	1/1
chrC03	4979952	4979952	C	A	upstream	BnaC03g10300D	SNP	0/0	1/1
chrC03	4979986	4979986	C	T	upstream	BnaC03g10300D	SNP	0/0	1/1
chrC03	4980068	4980068	-	ATACCCCA	intergenic	BnaC03g10300D;BnaC03g10310D	INDEL	0/0	1/1
chrC03	4980126	4980126	G	A	intergenic	BnaC03g10300D;BnaC03g10310D	SNP	0/0	1/1
chrC03	4980131	4980131	T	C	intergenic	BnaC03g10300D;BnaC03g10310D	SNP	0/0	1/1
chrC03	4980133	4980133	T	C	intergenic	BnaC03g10300D;BnaC03g10310D	SNP	0/0	1/1
chrC03	4980137	4980137	G	A	intergenic	BnaC03g10300D;BnaC03g10310D	SNP	1/1	0/0
chrC03	4980159	4980159	G	A	intergenic	BnaC03g10300D;BnaC03g10310D	SNP	1/1	0/0
chrC03	4980165	4980165	C	A	intergenic	BnaC03g10300D;BnaC03g10310D	SNP	0/0	1/1
chrC03	4980221	4980221	C	A	intergenic	BnaC03g10300D;BnaC03g10310D	SNP	0/0	1/1
chrC03	4980248	4980248	C	T	intergenic	BnaC03g10300D;BnaC03g10310D	SNP	0/0	1/1
chrC03	4980249	4980249	A	T	intergenic	BnaC03g10300D;BnaC03g10310D	SNP	0/0	1/1
chrC03	4980252	4980252	A	G	intergenic	BnaC03g10300D;BnaC03g10310D	SNP	0/0	1/1
chrC03	4980287	4980287	G	A	intergenic	BnaC03g10300D;BnaC03g10310D	SNP	0/0	1/1
chrC03	4980312	4980312	C	T	intergenic	BnaC03g10300D;BnaC03g10310D	SNP	0/0	1/1
chrC03	4980332	4980332	G	T	intergenic	BnaC03g10300D;BnaC03g10310D	SNP	0/0	1/1
chrC03	4980354	4980354	A	-	intergenic	BnaC03g10300D;BnaC03g10310D	INDEL	0/0	1/1
chrC03	4980380	4980380	C	T	intergenic	BnaC03g10300D;BnaC03g10310D	SNP	1/1	0/0
chrC03	4980412	4980412	A	G	intergenic	BnaC03g10300D;BnaC03g10310D	SNP	0/0	1/1
chrC03	4980424	4980424	A	G	intergenic	BnaC03g10300D;BnaC03g10310D	SNP	0/0	1/1
chrC03	4980425	4980425	G	A	intergenic	BnaC03g10300D;BnaC03g10310D	SNP	0/0	1/1
chrC03	4980444	4980444	A	G	intergenic	BnaC03g10300D;BnaC03g10310D	SNP	0/0	1/1
chrC03	4980459	4980459	G	A	intergenic	BnaC03g10300D;BnaC03g10310D	SNP	0/0	1/1
chrC03	4980489	4980489	T	C	intergenic	BnaC03g10300D;BnaC03g10310D	SNP	0/0	1/1
chrC03	4980493	4980493	G	A	intergenic	BnaC03g10300D;BnaC03g10310D	SNP	0/0	1/1
chrC03	4980582	4980582	C	T	intergenic	BnaC03g10300D;BnaC03g10310D	SNP	1/1	0/0
chrC03	4980604	4980604	G	A	intergenic	BnaC03g10300D;BnaC03g10310D	SNP	0/0	1/1
chrC03	4980624	4980624	C	T	intergenic	BnaC03g10300D;BnaC03g10310D	SNP	0/0	1/1
chrC03	4980676	4980676	G	T	intergenic	BnaC03g10300D;BnaC03g10310D	SNP	0/0	1/1
chrC03	4980682	4980682	C	A	intergenic	BnaC03g10300D;BnaC03g10310D	SNP	0/0	1/1
chrC03	4980761	4980761	G	T	intergenic	BnaC03g10300D;BnaC03g10310D	SNP	0/0	1/1
chrC03	4980779	4980779	A	T	intergenic	BnaC03g10300D;BnaC03g10310D	SNP	0/0	1/1
chrC03	4980841	4980841	A	T	intergenic	BnaC03g10300D;BnaC03g10310D	SNP	1/1	0/0
chrC03	4980842	4980842	A	T	intergenic	BnaC03g10300D;BnaC03g10310D	SNP	1/1	0/0
chrC03	4980843	4980843	A	T	intergenic	BnaC03g10300D;BnaC03g10310D	SNP	1/1	0/0
chrC03	4980844	4980844	T	A	intergenic	BnaC03g10300D;BnaC03g10310D	SNP	0/0	1/1
chrC03	4981004	4981004	G	T	intergenic	BnaC03g10300D;BnaC03g10310D	SNP	1/1	0/0
chrC03	4981037	4981037	A	G	intergenic	BnaC03g10300D;BnaC03g10310D	SNP	0/0	1/1
chrC03	4981069	4981069	T	C	intergenic	BnaC03g10300D;BnaC03g10310D	SNP	0/0	1/1
chrC03	4981081	4981081	T	G	intergenic	BnaC03g10300D;BnaC03g10310D	SNP	1/1	0/0
chrC03	4981228	4981228	T	G	intergenic	BnaC03g10300D;BnaC03g10310D	SNP	0/0	1/1
chrC03	4981238	4981238	A	G	intergenic	BnaC03g10300D;BnaC03g10310D	SNP	0/0	1/1
chrC03	4981247	4981247	C	T	intergenic	BnaC03g10300D;BnaC03g10310D	SNP	0/0	1/1
chrC03	4981300	4981300	A	-	intergenic	BnaC03g10300D;BnaC03g10310D	INDEL	1/1	0/0
chrC03	4981302	4981302	G	A	intergenic	BnaC03g10300D;BnaC03g10310D	SNP	0/0	1/1
chrC03	4981359	4981359	A	G	intergenic	BnaC03g10300D;BnaC03g10310D	SNP	1/1	0/0
chrC03	4981369	4981369	A	T	intergenic	BnaC03g10300D;BnaC03g10310D	SNP	1/1	0/0
chrC03	4981378	4981378	A	T	intergenic	BnaC03g10300D;BnaC03g10310D	SNP	0/0	1/1
chrC03	4981417	4981417	A	G	intergenic	BnaC03g10300D;BnaC03g10310D	SNP	1/1	0/0
chrC03	4981438	4981438	G	A	intergenic	BnaC03g10300D;BnaC03g10310D	SNP	0/0	1/1
chrC03	4981497	4981497	T	G	intergenic	BnaC03g10300D;BnaC03g10310D	SNP	1/1	0/0
chrC03	4981588	4981588	-	A	intergenic	BnaC03g10300D;BnaC03g10310D	INDEL	0/0	1/1
chrC03	4981676	4981676	G	T	intergenic	BnaC03g10300D;BnaC03g10310D	SNP	0/0	1/1
chrC03	4981679	4981679	T	A	intergenic	BnaC03g10300D;BnaC03g10310D	SNP	0/0	1/1
chrC03	4981697	4981697	T	-	intergenic	BnaC03g10300D;BnaC03g10310D	INDEL	0/0	1/1
chrC03	4981704	4981704	A	G	intergenic	BnaC03g10300D;BnaC03g10310D	SNP	0/0	1/1
chrC03	4981739	4981739	G	A	intergenic	BnaC03g10300D;BnaC03g10310D	SNP	0/0	1/1
chrC03	4981773	4981773	-	CTAT	intergenic	BnaC03g10300D;BnaC03g10310D	INDEL	0/0	1/1
chrC03	4981803	4981803	G	A	intergenic	BnaC03g10300D;BnaC03g10310D	SNP	0/0	1/1
chrC03	4981814	4981814	G	C	intergenic	BnaC03g10300D;BnaC03g10310D	SNP	0/0	1/1
chrC03	4981891	4981891	C	A	intergenic	BnaC03g10300D;BnaC03g10310D	SNP	0/0	0/1
chrC03	4981938	4981938	T	C	downstream	BnaC03g10310D	SNP	0/0	1/1
chrC03	4981956	4981956	A	T	downstream	BnaC03g10310D	SNP	0/0	1/1
chrC03	4982421	4982421	-	TCAA	downstream	BnaC03g10310D	INDEL	1/1	0/0
chrC03	4982438	4982439	AT	-	downstream	BnaC03g10310D	INDEL	0/0	1/1
chrC03	4982451	4982451	A	C	downstream	BnaC03g10310D	SNP	0/0	1/1
chrC03	4982571	4982571	T	C	downstream	BnaC03g10310D	SNP	0/0	1/1
chrC03	4982583	4982583	A	G	downstream	BnaC03g10310D	SNP	0/0	1/1
chrC03	4982633	4982633	C	T	downstream	BnaC03g10310D	SNP	0/0	1/1
chrC03	4982845	4982845	A	T	downstream	BnaC03g10310D	SNP	0/0	1/1
chrC03	4983021	4983021	-	T	splicing	BnaC03g10310D	INDEL	0/0	1/1
chrC03	4983071	4983071	A	-	intronic	BnaC03g10310D	INDEL	0/0	1/1
chrC03	4983312	4983314	ATA	-	intronic	BnaC03g10310D	INDEL	0/0	1/1
chrC03	4983450	4983450	G	A	exonic	BnaC03g10310D	SNP	0/0	1/1
chrC03	4983564	4983564	A	T	exonic	BnaC03g10310D	SNP	0/0	1/1
chrC03	4983597	4983597	G	A	exonic	BnaC03g10310D	SNP	0/0	1/1
chrC03	4983609	4983609	C	A	exonic	BnaC03g10310D	SNP	0/0	1/1
chrC03	4983676	4983676	T	A	intronic	BnaC03g10310D	SNP	0/0	1/1
chrC03	4983713	4983713	A	G	intronic	BnaC03g10310D	SNP	1/1	0/0
chrC03	4984129	4984129	G	T	exonic	BnaC03g10310D	SNP	1/1	0/0
chrC03	4984156	4984156	G	T	exonic	BnaC03g10310D	SNP	1/1	0/0
chrC03	4984177	4984177	T	C	exonic	BnaC03g10310D	SNP	0/0	1/1
chrC03	4984260	4984261	AA	-	intronic	BnaC03g10310D	INDEL	1/1	0/0
chrC03	4984476	4984476	A	T	intronic	BnaC03g10310D	SNP	0/0	1/1
chrC03	4984477	4984477	A	T	intronic	BnaC03g10310D	SNP	0/0	1/1
chrC03	4984478	4984478	T	G	intronic	BnaC03g10310D	SNP	0/0	1/1
chrC03	4984552	4984552	A	G	intronic	BnaC03g10310D	SNP	0/0	1/1
chrC03	4984580	4984580	A	G	intronic	BnaC03g10310D	SNP	0/0	1/1
chrC03	4984653	4984653	T	G	intronic	BnaC03g10310D	SNP	0/0	1/1
chrC03	4984719	4984719	T	G	intronic	BnaC03g10310D	SNP	1/1	0/0
chrC03	4984762	4984762	T	C	intronic	BnaC03g10310D	SNP	0/0	1/1
chrC03	4984773	4984773	-	T	intronic	BnaC03g10310D	INDEL	0/0	1/1
chrC03	4985025	4985025	C	T	upstream	BnaC03g10310D	SNP	0/0	1/1
chrC03	4985038	4985038	A	T	upstream	BnaC03g10310D	SNP	1/1	0/0
chrC03	4985065	4985065	C	T	upstream	BnaC03g10310D	SNP	0/0	1/1
chrC03	4985129	4985129	C	G	upstream	BnaC03g10310D	SNP	0/0	1/1
chrC03	4985149	4985150	TT	-	upstream	BnaC03g10310D	INDEL	0/0	1/1
chrC03	4985335	4985335	T	C	upstream	BnaC03g10310D	SNP	1/1	0/0
chrC03	4985385	4985385	G	A	upstream	BnaC03g10310D	SNP	1/1	0/0
chrC03	4985407	4985407	-	TATATA	upstream	BnaC03g10310D	INDEL	1/1	0/0
chrC03	4985452	4985452	G	A	upstream	BnaC03g10310D	SNP	1/1	0/0
chrC03	4985488	4985488	G	T	upstream	BnaC03g10310D	SNP	0/0	1/1
chrC03	4985520	4985520	C	T	upstream	BnaC03g10310D	SNP	1/1	0/0
chrC03	4985592	4985592	A	G	upstream	BnaC03g10310D	SNP	0/0	1/1
chrC03	4985601	4985601	A	G	upstream	BnaC03g10310D	SNP	0/0	1/1
chrC03	4985702	4985702	G	C	upstream	BnaC03g10310D	SNP	1/1	0/0
chrC03	4985823	4985823	T	-	upstream	BnaC03g10310D	INDEL	0/0	1/1
chrC03	4985842	4985842	C	T	upstream	BnaC03g10310D	SNP	0/0	1/1
chrC03	4986137	4986137	C	G	downstream	BnaC03g10320D	SNP	0/0	1/1
chrC03	4986186	4986186	A	-	downstream	BnaC03g10320D	INDEL	0/0	1/1
chrC03	4986228	4986228	T	A	downstream	BnaC03g10320D	SNP	0/0	1/1
chrC03	4986277	4986277	A	T	downstream	BnaC03g10320D	SNP	1/1	0/0
chrC03	4986337	4986337	T	G	downstream	BnaC03g10320D	SNP	1/1	0/0
chrC03	4986443	4986443	G	A	downstream	BnaC03g10320D	SNP	1/1	0/0
chrC03	4986464	4986464	C	-	downstream	BnaC03g10320D	INDEL	0/0	1/1
chrC03	4986505	4986505	G	T	downstream	BnaC03g10320D	SNP	1/1	0/0
chrC03	4986515	4986515	T	A	downstream	BnaC03g10320D	SNP	0/0	1/1
chrC03	4986649	4986649	G	A	downstream	BnaC03g10320D	SNP	0/0	0/1
chrC03	4986732	4986732	A	-	downstream	BnaC03g10320D	INDEL	1/1	0/0
chrC03	4986750	4986750	G	A	downstream	BnaC03g10320D	SNP	1/1	0/0
chrC03	4986812	4986812	T	C	downstream	BnaC03g10320D	SNP	0/0	1/1
chrC03	4986824	4986824	G	T	downstream	BnaC03g10320D	SNP	1/1	0/0
chrC03	4986845	4986845	C	T	downstream	BnaC03g10320D	SNP	1/1	0/0
chrC03	4986861	4986861	A	G	downstream	BnaC03g10320D	SNP	0/0	1/1
chrC03	4986890	4986890	T	A	downstream	BnaC03g10320D	SNP	1/1	0/0
chrC03	4986929	4986929	T	-	downstream	BnaC03g10320D	INDEL	1/1	0/0
chrC03	4986964	4986964	A	C	downstream	BnaC03g10320D	SNP	0/0	0/1
chrC03	4986978	4986985	TATCGACT	-	downstream	BnaC03g10320D	INDEL	1/1	0/0
chrC03	4986998	4986998	G	A	downstream	BnaC03g10320D	SNP	0/0	1/1
chrC03	4986999	4986999	A	G	downstream	BnaC03g10320D	SNP	1/1	0/0
chrC03	4987027	4987027	C	A	downstream	BnaC03g10320D	SNP	1/1	0/0
chrC03	4987046	4987046	T	A	downstream	BnaC03g10320D	SNP	1/1	0/0
chrC03	4987048	4987048	A	G	downstream	BnaC03g10320D	SNP	1/1	0/0
chrC03	4987054	4987054	C	A	downstream	BnaC03g10320D	SNP	1/1	0/0
chrC03	4987097	4987097	G	A	exonic	BnaC03g10320D	SNP	1/1	0/0
chrC03	4987148	4987148	G	A	exonic	BnaC03g10320D	SNP	0/0	1/1
chrC03	4987165	4987165	A	G	exonic	BnaC03g10320D	SNP	1/1	0/0
chrC03	4987294	4987294	C	A	exonic	BnaC03g10320D	SNP	0/0	1/1
chrC03	4987306	4987306	T	C	exonic	BnaC03g10320D	SNP	0/0	1/1
chrC03	4987369	4987369	G	A	exonic	BnaC03g10320D	SNP	1/1	0/0
chrC03	4987501	4987501	G	A	exonic	BnaC03g10320D	SNP	1/1	0/0
chrC03	4987507	4987507	A	C	exonic	BnaC03g10320D	SNP	1/1	0/0
chrC03	4987549	4987549	C	A	exonic	BnaC03g10320D	SNP	0/0	1/1
chrC03	4987639	4987639	C	T	exonic	BnaC03g10320D	SNP	0/0	1/1
chrC03	4987651	4987651	A	T	exonic	BnaC03g10320D	SNP	0/0	1/1
chrC03	4987657	4987657	A	G	exonic	BnaC03g10320D	SNP	0/0	1/1
chrC03	4987663	4987663	C	T	exonic	BnaC03g10320D	SNP	0/0	1/1
chrC03	4987669	4987669	C	G	exonic	BnaC03g10320D	SNP	0/0	1/1
chrC03	4987672	4987672	T	C	exonic	BnaC03g10320D	SNP	0/0	1/1
chrC03	4987692	4987692	G	A	exonic	BnaC03g10320D	SNP	0/0	1/1
chrC03	4987705	4987705	G	A	exonic	BnaC03g10320D	SNP	0/0	1/1
chrC03	4987729	4987729	C	A	exonic	BnaC03g10320D	SNP	0/0	1/1
chrC03	4987783	4987783	T	C	exonic	BnaC03g10320D	SNP	0/0	1/1
chrC03	4987785	4987785	A	G	exonic	BnaC03g10320D	SNP	0/0	1/1
chrC03	4987797	4987797	A	G	exonic	BnaC03g10320D	SNP	0/0	1/1
chrC03	4988285	4988285	C	A	intronic	BnaC03g10320D	SNP	1/1	0/0
chrC03	4988295	4988295	C	T	intronic	BnaC03g10320D	SNP	1/1	0/0
chrC03	4988324	4988324	G	A	exonic	BnaC03g10320D	SNP	1/1	0/0
chrC03	4988578	4988578	T	C	exonic	BnaC03g10320D	SNP	1/1	0/1
chrC03	4988653	4988653	A	G	upstream	BnaC03g10320D	SNP	1/1	0/1
chrC03	4989000	4989000	-	TAA	upstream	BnaC03g10320D	INDEL	1/1	0/0
chrC03	4989035	4989035	-	A	upstream	BnaC03g10320D	INDEL	0/0	1/1
chrC03	4989127	4989127	T	A	upstream	BnaC03g10320D	SNP	1/1	0/0
chrC03	4989168	4989168	A	-	upstream	BnaC03g10320D	INDEL	1/1	0/0
chrC03	4989182	4989182	G	T	upstream	BnaC03g10320D	SNP	1/1	0/0
chrC03	4989204	4989204	T	G	upstream	BnaC03g10320D	SNP	1/1	0/0
chrC03	4989211	4989211	-	AGG	upstream	BnaC03g10320D	INDEL	1/1	0/0
chrC03	4989237	4989237	A	T	upstream	BnaC03g10320D	SNP	1/1	0/0
chrC03	4989433	4989433	G	A	upstream	BnaC03g10320D	SNP	1/1	0/0
chrC03	4989452	4989452	-	A	upstream	BnaC03g10320D	INDEL	1/1	0/0
chrC03	4989594	4989594	C	T	upstream	BnaC03g10320D	SNP	1/1	0/0
chrC03	4989610	4989610	T	G	upstream	BnaC03g10320D	SNP	1/1	0/0
chrC03	4989614	4989614	G	A	upstream	BnaC03g10320D	SNP	1/1	0/0
chrC03	4989617	4989617	A	G	upstream	BnaC03g10320D	SNP	1/1	0/0
chrC03	4989638	4989638	C	T	upstream	BnaC03g10320D	SNP	1/1	0/0
chrC03	4989757	4989757	G	T	intergenic	BnaC03g10320D;BnaC03g10330D	SNP	1/1	0/0
chrC03	4989771	4989771	A	C	intergenic	BnaC03g10320D;BnaC03g10330D	SNP	1/1	0/0
chrC03	4989772	4989772	T	C	intergenic	BnaC03g10320D;BnaC03g10330D	SNP	1/1	0/0
chrC03	4989779	4989779	C	T	intergenic	BnaC03g10320D;BnaC03g10330D	SNP	1/1	0/0
chrC03	4989850	4989850	A	C	intergenic	BnaC03g10320D;BnaC03g10330D	SNP	1/1	0/0
chrC03	4989860	4989860	C	A	intergenic	BnaC03g10320D;BnaC03g10330D	SNP	1/1	0/0
chrC03	4989887	4989887	T	C	intergenic	BnaC03g10320D;BnaC03g10330D	SNP	1/1	0/0
chrC03	4989929	4989929	T	A	intergenic	BnaC03g10320D;BnaC03g10330D	SNP	1/1	0/0
chrC03	4990415	4990415	C	A	downstream	BnaC03g10330D	SNP	1/1	0/0
chrC03	4990431	4990431	T	A	downstream	BnaC03g10330D	SNP	1/1	0/0
chrC03	4990534	4990555	CCTTGGATATGTGCATTAGATT	-	downstream	BnaC03g10330D	INDEL	1/1	0/0
chrC03	4990659	4990659	T	C	downstream	BnaC03g10330D	SNP	1/1	0/0
chrC03	4990773	4990773	T	G	downstream	BnaC03g10330D	SNP	1/1	0/0
chrC03	4990776	4990776	G	T	downstream	BnaC03g10330D	SNP	1/1	0/0
chrC03	4990779	4990779	C	A	downstream	BnaC03g10330D	SNP	1/1	0/0
chrC03	4990797	4990797	C	T	downstream	BnaC03g10330D	SNP	1/1	0/0
chrC03	4990861	4990861	-	AAAA	downstream	BnaC03g10330D	INDEL	1/1	0/0
chrC03	4990865	4990865	C	T	downstream	BnaC03g10330D	SNP	1/1	0/0
chrC03	4990867	4990867	G	A	downstream	BnaC03g10330D	SNP	1/1	0/0
chrC03	4990869	4990869	T	C	downstream	BnaC03g10330D	SNP	1/1	0/0
chrC03	4990890	4990890	C	G	downstream	BnaC03g10330D	SNP	1/1	0/0
chrC03	4990971	4990971	G	-	downstream	BnaC03g10330D	INDEL	1/1	0/0
chrC03	4991022	4991024	TCA	-	downstream	BnaC03g10330D	INDEL	1/1	0/0
chrC03	4991163	4991163	-	T	downstream	BnaC03g10330D	INDEL	1/1	0/0
chrC03	4991466	4991466	C	T	exonic	BnaC03g10330D	SNP	0/1	0/0
chrC03	4991695	4991695	C	T	exonic	BnaC03g10330D	SNP	0/1	0/0
chrC03	4991714	4991714	C	G	exonic	BnaC03g10330D	SNP	0/0	0/1
chrC03	4991795	4991795	G	A	exonic	BnaC03g10330D	SNP	0/0	0/1
chrC03	4991864	4991864	G	T	exonic	BnaC03g10330D	INDEL	0/1	44198
chrC03	4992012	4992012	A	G	upstream	BnaC03g10330D	SNP	0/1	1/1
chrC03	4992026	4992026	A	T	upstream	BnaC03g10330D	SNP	0/0	0/1
chrC03	4992122	4992122	-	T	upstream	BnaC03g10330D	INDEL	1/1	0/0
chrC03	4992178	4992178	T	G	upstream	BnaC03g10330D	SNP	0/0	1/1
chrC03	4992252	4992252	T	G	upstream	BnaC03g10330D	SNP	0/0	1/1
chrC03	4992378	4992378	C	T	upstream	BnaC03g10330D	SNP	0/0	1/1
chrC03	4992382	4992382	G	C	upstream	BnaC03g10330D	SNP	0/0	0/1
chrC03	4992407	4992407	G	T	upstream	BnaC03g10330D	SNP	0/0	0/1
chrC03	4992409	4992409	G	T	upstream	BnaC03g10330D	SNP	0/0	1/1
chrC03	4992437	4992437	-	A	upstream	BnaC03g10330D	INDEL	1/1	0/0
chrC03	4992492	4992492	A	G	upstream	BnaC03g10330D	SNP	0/0	0/1
chrC03	4992629	4992629	A	T	upstream	BnaC03g10330D	SNP	1/1	0/0
chrC03	4992734	4992734	T	A	upstream	BnaC03g10330D	SNP	0/0	0/1
chrC03	4992820	4992820	T	C	upstream	BnaC03g10330D	SNP	1/1	0/0
chrC03	4993167	4993167	C	T	intergenic	BnaC03g10330D;BnaC03g10340D	SNP	1/1	0/0
chrC03	4993271	4993271	A	-	intergenic	BnaC03g10330D;BnaC03g10340D	INDEL	1/1	0/0
chrC03	4993281	4993281	G	A	intergenic	BnaC03g10330D;BnaC03g10340D	SNP	0/0	1/1
chrC03	4993373	4993373	C	T	intergenic	BnaC03g10330D;BnaC03g10340D	SNP	1/1	0/0
chrC03	4993378	4993378	A	G	intergenic	BnaC03g10330D;BnaC03g10340D	SNP	1/1	0/0
chrC03	4993393	4993393	A	G	intergenic	BnaC03g10330D;BnaC03g10340D	SNP	1/1	0/0
chrC03	4993575	4993575	T	C	intergenic	BnaC03g10330D;BnaC03g10340D	SNP	1/1	0/0
chrC03	4994212	4994212	T	A	downstream	BnaC03g10340D	SNP	1/1	0/0
chrC03	4994242	4994242	T	C	downstream	BnaC03g10340D	SNP	1/1	0/0
chrC03	4994418	4994418	C	G	downstream	BnaC03g10340D	SNP	1/1	0/0
chrC03	4994448	4994448	C	A	downstream	BnaC03g10340D	SNP	0/0	0/1
chrC03	4994604	4994604	A	-	downstream	BnaC03g10340D	INDEL	0/0	1/1
chrC03	4994599	4994599	A	G	downstream	BnaC03g10340D	SNP	0/1	1/1
chrC03	4994974	4994974	-	T	intronic	BnaC03g10340D	INDEL	0/1	0/0
chrC03	4994986	4994986	T	C	intronic	BnaC03g10340D	SNP	0/1	0/0
chrC03	4995090	4995090	C	A	exonic	BnaC03g10340D	SNP	0/0	1/1
chrC03	4996256	4996256	C	T	intronic	BnaC03g10340D	SNP	0/0	1/1
chrC03	4996294	4996294	C	G	exonic	BnaC03g10340D	SNP	0/0	1/1
chrC03	4996451	4996451	T	A	intronic	BnaC03g10340D	SNP	0/0	1/1
chrC03	4996452	4996452	C	A	intronic	BnaC03g10340D	SNP	0/0	1/1
chrC03	4996459	4996459	G	C	intronic	BnaC03g10340D	SNP	0/0	1/1
chrC03	4996508	4996508	A	T	intronic	BnaC03g10340D	SNP	0/0	1/1
chrC03	4996510	4996510	G	C	intronic	BnaC03g10340D	SNP	0/0	1/1
chrC03	4996854	4996854	A	-	intronic	BnaC03g10340D	INDEL	0/0	1/1
chrC03	4997033	4997033	A	C	intronic	BnaC03g10340D	SNP	0/0	1/1
chrC03	4997338	4997338	A	C	intronic	BnaC03g10340D	SNP	0/0	1/1
chrC03	4997339	4997339	A	C	intronic	BnaC03g10340D	SNP	0/0	1/1
chrC03	4997374	4997374	-	A	intronic	BnaC03g10340D	INDEL	0/0	1/1
chrC03	4997645	4997645	G	T	upstream	BnaC03g10340D	SNP	0/0	1/1
chrC03	4997656	4997656	T	-	upstream	BnaC03g10340D	INDEL	0/0	1/1
chrC03	4997909	4997909	C	G	upstream	BnaC03g10340D	SNP	0/0	1/1
chrC03	4998013	4998013	G	T	upstream	BnaC03g10340D	SNP	0/0	1/1
chrC03	4998240	4998240	G	A	upstream	BnaC03g10340D	SNP	0/0	1/1
chrC03	4998270	4998274	ATGTT	-	upstream	BnaC03g10340D	INDEL	0/0	1/1
chrC03	4998359	4998374	CGTTCGGTTTGTGTTC	-	upstream	BnaC03g10340D	INDEL	0/0	1/1
chrC03	4998359	4998359	C	G	upstream	BnaC03g10340D	SNP	0/0	1/1
chrC03	4998514	4998514	C	A	intergenic	BnaC03g10340D;BnaC03g10350D	SNP	0/0	1/1
chrC03	4998576	4998576	T	-	intergenic	BnaC03g10340D;BnaC03g10350D	INDEL	0/0	1/1
chrC03	4998659	4998659	G	A	intergenic	BnaC03g10340D;BnaC03g10350D	SNP	0/0	1/1
chrC03	4998696	4998696	C	G	intergenic	BnaC03g10340D;BnaC03g10350D	SNP	0/0	1/1
chrC03	4998706	4998706	T	G	intergenic	BnaC03g10340D;BnaC03g10350D	SNP	1/1	0/0
chrC03	4998729	4998729	T	G	intergenic	BnaC03g10340D;BnaC03g10350D	SNP	0/0	1/1
chrC03	4998770	4998771	TT	-	intergenic	BnaC03g10340D;BnaC03g10350D	INDEL	0/0	1/1
chrC03	4998909	4998909	T	A	intergenic	BnaC03g10340D;BnaC03g10350D	SNP	0/0	1/1
chrC03	4998912	4998912	C	A	intergenic	BnaC03g10340D;BnaC03g10350D	SNP	0/0	1/1
chrC03	4998958	4998958	A	T	intergenic	BnaC03g10340D;BnaC03g10350D	SNP	0/0	1/1
chrC03	4998961	4998961	G	A	intergenic	BnaC03g10340D;BnaC03g10350D	SNP	0/0	1/1
chrC03	4998996	4998996	G	A	intergenic	BnaC03g10340D;BnaC03g10350D	SNP	0/0	1/1
chrC03	4998997	4998997	A	G	intergenic	BnaC03g10340D;BnaC03g10350D	SNP	0/0	1/1
chrC03	4999036	4999036	-	ATTCGGTTCGGTTTG	intergenic	BnaC03g10340D;BnaC03g10350D	INDEL	0/0	1/1
chrC03	4999191	4999191	T	G	intergenic	BnaC03g10340D;BnaC03g10350D	SNP	0/0	1/1
chrC03	4999234	4999234	-	CA	intergenic	BnaC03g10340D;BnaC03g10350D	INDEL	0/0	1/1
chrC03	4999323	4999323	G	A	intergenic	BnaC03g10340D;BnaC03g10350D	SNP	0/0	1/1
chrC03	4999328	4999328	A	G	intergenic	BnaC03g10340D;BnaC03g10350D	SNP	0/0	1/1
chrC03	4999381	4999381	G	A	intergenic	BnaC03g10340D;BnaC03g10350D	SNP	0/0	1/1
chrC03	4999412	4999412	-	TT	intergenic	BnaC03g10340D;BnaC03g10350D	INDEL	0/0	1/1
chrC03	4999494	4999494	A	G	intergenic	BnaC03g10340D;BnaC03g10350D	SNP	0/0	1/1
chrC03	4999500	4999500	-	T	intergenic	BnaC03g10340D;BnaC03g10350D	INDEL	0/0	1/1
chrC03	4999577	4999577	G	A	intergenic	BnaC03g10340D;BnaC03g10350D	SNP	0/0	1/1
chrC03	4999713	4999713	G	A	intergenic	BnaC03g10340D;BnaC03g10350D	SNP	0/0	1/1
chrC03	4999751	4999751	G	A	intergenic	BnaC03g10340D;BnaC03g10350D	SNP	0/1	1/1
chrC03	4999913	4999913	T	-	intergenic	BnaC03g10340D;BnaC03g10350D	INDEL	0/0	1/1
chrC03	5000123	5000123	A	G	intergenic	BnaC03g10340D;BnaC03g10350D	SNP	0/0	0/1
chrC03	5000420	5000420	G	A	downstream	BnaC03g10350D	SNP	0/0	0/1
chrC03	5000486	5000486	A	G	downstream	BnaC03g10350D	SNP	0/0	1/1
chrC03	5000514	5000514	T	A	downstream	BnaC03g10350D	SNP	0/0	1/1
chrC03	5000603	5000603	C	T	downstream	BnaC03g10350D	SNP	0/0	1/1
chrC03	5000617	5000617	G	A	downstream	BnaC03g10350D	SNP	0/0	1/1
chrC03	5000619	5000619	G	A	downstream	BnaC03g10350D	SNP	0/0	1/1
chrC03	5000626	5000626	T	C	downstream	BnaC03g10350D	SNP	0/0	1/1
chrC03	5000627	5000627	G	A	downstream	BnaC03g10350D	SNP	0/0	1/1
chrC03	5000631	5000631	G	A	downstream	BnaC03g10350D	SNP	0/0	1/1
chrC03	5000652	5000652	C	T	downstream	BnaC03g10350D	SNP	0/0	1/1
chrC03	5000655	5000655	G	A	downstream	BnaC03g10350D	SNP	0/0	1/1
chrC03	5000658	5000658	G	A	downstream	BnaC03g10350D	SNP	0/0	1/1
chrC03	5000682	5000682	G	C	downstream	BnaC03g10350D	SNP	0/0	1/1
chrC03	5000704	5000704	T	A	downstream	BnaC03g10350D	SNP	0/0	1/1
chrC03	5000706	5000706	T	C	downstream	BnaC03g10350D	SNP	0/0	1/1
chrC03	5000746	5000746	G	C	downstream	BnaC03g10350D	SNP	0/0	1/1
chrC03	5000761	5000761	T	A	downstream	BnaC03g10350D	SNP	0/0	1/1
chrC03	5000765	5000765	C	G	downstream	BnaC03g10350D	SNP	0/0	1/1
chrC03	5000840	5000840	G	A	downstream	BnaC03g10350D	SNP	0/0	1/1
chrC03	5000863	5000863	C	G	downstream	BnaC03g10350D	SNP	0/0	1/1
chrC03	5000866	5000866	A	C	downstream	BnaC03g10350D	SNP	0/0	1/1
chrC03	5000917	5000917	C	T	downstream	BnaC03g10350D	SNP	0/0	1/1
chrC03	5000932	5000932	T	A	downstream	BnaC03g10350D	SNP	0/0	1/1
chrC03	5000966	5000966	A	G	downstream	BnaC03g10350D	SNP	0/0	1/1
chrC03	5000977	5000978	GA	-	downstream	BnaC03g10350D	INDEL	0/0	1/1
chrC03	5001013	5001013	G	T	downstream	BnaC03g10350D	SNP	0/0	1/1
chrC03	5001110	5001110	-	T	downstream	BnaC03g10350D	INDEL	0/0	1/1
chrC03	5001131	5001131	C	T	downstream	BnaC03g10350D	SNP	0/0	1/1
chrC03	5001151	5001151	C	G	downstream	BnaC03g10350D	SNP	0/0	1/1
chrC03	5001176	5001176	G	A	downstream	BnaC03g10350D	SNP	0/0	1/1
chrC03	5001192	5001192	A	G	downstream	BnaC03g10350D	SNP	0/0	1/1
chrC03	5001196	5001196	A	G	downstream	BnaC03g10350D	SNP	0/0	1/1
chrC03	5001382	5001382	A	G	exonic	BnaC03g10350D	SNP	0/0	1/1
chrC03	5001537	5001537	-	CAATTTTTAACAATG	intronic	BnaC03g10350D	INDEL	0/0	1/1
chrC03	5001782	5001782	T	C	intronic	BnaC03g10350D	SNP	0/0	1/1
chrC03	5002098	5002098	T	C	exonic	BnaC03g10350D	SNP	0/0	1/1
chrC03	5002128	5002128	C	T	exonic	BnaC03g10350D	SNP	0/0	1/1
chrC03	5002155	5002155	C	T	exonic	BnaC03g10350D	SNP	0/0	1/1
chrC03	5002164	5002164	T	G	exonic	BnaC03g10350D	SNP	0/0	1/1
chrC03	5002390	5002390	C	T	intronic	BnaC03g10350D	SNP	0/0	1/1
chrC03	5002411	5002411	A	G	intronic	BnaC03g10350D	SNP	0/0	1/1
chrC03	5002463	5002463	A	T	intronic	BnaC03g10350D	SNP	0/0	1/1
chrC03	5002487	5002487	T	C	intronic	BnaC03g10350D	SNP	0/0	1/1
chrC03	5002521	5002521	C	G	intronic	BnaC03g10350D	SNP	0/0	1/1
chrC03	5002650	5002650	A	C	intronic	BnaC03g10350D	SNP	0/0	1/1
chrC03	5002660	5002660	G	A	intronic	BnaC03g10350D	SNP	0/0	1/1
chrC03	5002718	5002718	-	T	intronic	BnaC03g10350D	INDEL	0/0	1/1
chrC03	5002903	5002903	G	C	exonic	BnaC03g10350D	SNP	0/0	0/1
chrC03	5002923	5002923	C	T	exonic	BnaC03g10350D	SNP	0/0	0/1
chrC03	5002936	5002936	G	A	exonic	BnaC03g10350D	SNP	0/0	0/1
chrC03	5003165	5003166	CC	-	upstream;downstream	BnaC03g10350D;BnaC03g10360D;BnaC03g10370D	INDEL	0/0	1/1
chrC03	5003899	5003899	T	G	exonic	BnaC03g10360D	SNP	1/1	0/0
chrC03	5004028	5004028	-	T	upstream;downstream	BnaC03g10350D;BnaC03g10360D;BnaC03g10370D	INDEL	1/1	0/0
chrC03	5004045	5004045	G	C	upstream;downstream	BnaC03g10350D;BnaC03g10360D;BnaC03g10370D	SNP	1/1	0/0
chrC03	5004174	5004174	T	C	exonic	BnaC03g10370D	SNP	1/1	0/0
chrC03	5004503	5004503	G	T	exonic	BnaC03g10370D	SNP	1/1	0/0
chrC03	5004521	5004521	G	T	exonic	BnaC03g10370D	SNP	1/1	0/0
chrC03	5004532	5004532	C	A	exonic	BnaC03g10370D	SNP	0/0	1/1
chrC03	5004566	5004566	G	A	intronic	BnaC03g10370D	SNP	0/0	1/1
chrC03	5004591	5004591	C	T	intronic	BnaC03g10370D	SNP	1/1	0/0
chrC03	5004608	5004608	A	G	intronic	BnaC03g10370D	SNP	0/0	1/1
chrC03	5004654	5004654	A	G	intronic	BnaC03g10370D	SNP	1/1	0/0
chrC03	5004690	5004690	A	T	intronic	BnaC03g10370D	SNP	0/0	1/1
chrC03	5004709	5004709	-	AGATT	intronic	BnaC03g10370D	INDEL	0/0	1/1
chrC03	5005162	5005162	T	G	intronic	BnaC03g10370D	SNP	1/1	0/0
chrC03	5005329	5005329	T	C	exonic	BnaC03g10370D	SNP	0/0	1/1
chrC03	5005571	5005571	T	C	intronic	BnaC03g10370D	SNP	0/0	1/1
chrC03	5005605	5005605	-	A	intronic	BnaC03g10370D	INDEL	0/0	1/1
chrC03	5005898	5005898	T	G	intronic	BnaC03g10370D	SNP	0/0	1/1
chrC03	5006271	5006271	A	G	intronic	BnaC03g10370D	SNP	0/0	1/1
chrC03	5006371	5006371	-	T	intronic	BnaC03g10370D	INDEL	1/1	0/0
chrC03	5006412	5006412	T	G	intronic	BnaC03g10370D	SNP	1/1	0/0
chrC03	5006608	5006608	A	G	exonic	BnaC03g10370D	SNP	0/0	1/1
chrC03	5006668	5006668	T	A	intronic	BnaC03g10370D	SNP	0/0	1/1
chrC03	5006677	5006677	T	A	intronic	BnaC03g10370D	SNP	0/0	1/1
chrC03	5006688	5006688	C	T	intronic	BnaC03g10370D	SNP	0/0	1/1
chrC03	5006747	5006747	T	C	exonic	BnaC03g10370D	SNP	0/0	1/1
chrC03	5006752	5006752	A	G	exonic	BnaC03g10370D	SNP	0/0	1/1
chrC03	5006873	5006873	T	C	exonic	BnaC03g10370D	SNP	0/0	1/1
chrC03	5006881	5006881	G	A	exonic	BnaC03g10370D	SNP	0/0	1/1
chrC03	5006908	5006908	G	C	exonic	BnaC03g10370D	SNP	0/0	1/1
chrC03	5006922	5006922	A	T	exonic	BnaC03g10370D	SNP	0/0	1/1
chrC03	5007041	5007041	G	A	upstream	BnaC03g10370D	SNP	0/0	1/1
chrC03	5007252	5007252	C	T	upstream	BnaC03g10370D	SNP	0/0	1/1
chrC03	5007371	5007371	G	T	upstream	BnaC03g10370D;BnaC03g10380D	SNP	0/0	1/1
chrC03	5007397	5007397	A	-	upstream	BnaC03g10370D;BnaC03g10380D	INDEL	0/0	1/1
chrC03	5007424	5007424	T	G	upstream	BnaC03g10370D;BnaC03g10380D	SNP	0/0	1/1
chrC03	5007438	5007438	C	T	upstream	BnaC03g10370D;BnaC03g10380D	SNP	1/1	0/0
chrC03	5007503	5007503	T	C	upstream	BnaC03g10370D;BnaC03g10380D	SNP	1/1	0/0
chrC03	5007570	5007570	T	C	upstream	BnaC03g10370D;BnaC03g10380D	SNP	0/0	1/1
chrC03	5007577	5007577	T	C	upstream	BnaC03g10370D;BnaC03g10380D	SNP	0/0	1/1
chrC03	5007584	5007584	T	G	upstream	BnaC03g10370D;BnaC03g10380D	SNP	0/0	1/1
chrC03	5007593	5007593	C	T	upstream	BnaC03g10370D;BnaC03g10380D	SNP	0/0	1/1
chrC03	5007599	5007599	C	T	upstream	BnaC03g10370D;BnaC03g10380D	SNP	1/1	0/0
chrC03	5007630	5007630	G	T	upstream	BnaC03g10370D;BnaC03g10380D	SNP	0/0	1/1
chrC03	5007718	5007718	C	T	upstream	BnaC03g10370D;BnaC03g10380D	SNP	0/0	1/1
chrC03	5007728	5007728	A	T	upstream	BnaC03g10370D;BnaC03g10380D	SNP	0/0	1/1
chrC03	5007773	5007773	A	G	upstream	BnaC03g10370D;BnaC03g10380D	SNP	0/0	1/1
chrC03	5008003	5008003	-	CTATACTAATAAAAGAGATCTTTATACAAAT	upstream	BnaC03g10370D;BnaC03g10380D	INDEL	1/1	0/0
chrC03	5008062	5008062	A	G	upstream	BnaC03g10380D	SNP	0/0	1/1
chrC03	5008218	5008218	C	T	upstream	BnaC03g10380D	SNP	0/0	1/1
chrC03	5008823	5008823	A	G	exonic	BnaC03g10380D	SNP	0/1	1/1
chrC03	5008892	5008892	G	A	exonic	BnaC03g10380D	SNP	0/0	1/1
chrC03	5008894	5008894	G	A	exonic	BnaC03g10380D	SNP	0/0	1/1
chrC03	5008900	5008900	C	A	exonic	BnaC03g10380D	SNP	0/0	1/1
chrC03	5008914	5008914	A	T	exonic	BnaC03g10380D	SNP	0/1	0/0
chrC03	5009002	5009002	G	C	exonic	BnaC03g10380D	SNP	0/1	1/1
chrC03	5009059	5009059	T	G	exonic	BnaC03g10380D	SNP	0/1	1/1
chrC03	5009060	5009060	G	C	exonic	BnaC03g10380D	SNP	0/1	0/0
chrC03	5009071	5009071	T	C	exonic	BnaC03g10380D	SNP	0/1	1/1
chrC03	5009085	5009085	C	T	downstream	BnaC03g10380D;BnaC03g10390D	SNP	0/0	1/1
chrC03	5009199	5009199	T	A	downstream	BnaC03g10380D;BnaC03g10390D	SNP	0/0	1/1
chrC03	5009204	5009204	T	C	downstream	BnaC03g10380D;BnaC03g10390D	SNP	0/1	0/0
chrC03	5009227	5009227	T	C	downstream	BnaC03g10380D;BnaC03g10390D	SNP	0/1	0/0
chrC03	5009277	5009277	A	T	downstream	BnaC03g10380D;BnaC03g10390D	SNP	0/1	0/0
chrC03	5009311	5009311	A	-	downstream	BnaC03g10380D;BnaC03g10390D	INDEL	1/1	0/0
chrC03	5009334	5009334	A	G	downstream	BnaC03g10380D;BnaC03g10390D	SNP	0/1	0/0
chrC03	5009338	5009338	C	T	downstream	BnaC03g10380D;BnaC03g10390D	SNP	0/1	0/0
chrC03	5009346	5009346	G	A	downstream	BnaC03g10380D;BnaC03g10390D	SNP	0/1	0/0
chrC03	5009357	5009357	A	T	downstream	BnaC03g10380D;BnaC03g10390D	SNP	0/0	1/1
chrC03	5009391	5009391	T	C	downstream	BnaC03g10380D;BnaC03g10390D	SNP	0/1	0/0
chrC03	5009451	5009451	T	C	downstream	BnaC03g10380D;BnaC03g10390D	SNP	0/1	0/0
chrC03	5009469	5009469	A	T	downstream	BnaC03g10380D;BnaC03g10390D	SNP	1/1	0/0
chrC03	5009473	5009473	T	A	downstream	BnaC03g10380D;BnaC03g10390D	SNP	0/1	1/1
chrC03	5009520	5009520	T	A	downstream	BnaC03g10380D;BnaC03g10390D	SNP	0/0	1/1
chrC03	5009526	5009529	TAAT	-	downstream	BnaC03g10380D;BnaC03g10390D	INDEL	0/1	0/0
chrC03	5009531	5009533	ACA	-	downstream	BnaC03g10380D;BnaC03g10390D	INDEL	0/0	1/1
chrC03	5009645	5009645	A	T	exonic	BnaC03g10390D	SNP	1/1	0/0
chrC03	5009710	5009710	A	G	exonic	BnaC03g10390D	SNP	0/0	1/1
chrC03	5009744	5009744	C	A	exonic	BnaC03g10390D	SNP	0/0	1/1
chrC03	5009750	5009750	A	G	exonic	BnaC03g10390D	SNP	0/1	0/0
chrC03	5009807	5009807	A	G	exonic	BnaC03g10390D	SNP	0/0	1/1
chrC03	5009834	5009834	G	A	exonic	BnaC03g10390D	SNP	0/1	0/0
chrC03	5009840	5009840	C	A	exonic	BnaC03g10390D	SNP	0/1	1/1
chrC03	5009852	5009852	G	A	exonic	BnaC03g10390D	SNP	0/0	1/1
chrC03	5009861	5009861	A	G	exonic	BnaC03g10390D	SNP	0/0	1/1
chrC03	5009863	5009863	A	C	exonic	BnaC03g10390D	SNP	0/0	1/1
chrC03	5009900	5009900	T	C	exonic	BnaC03g10390D	SNP	0/1	1/1
chrC03	5011338	5011338	C	A	intronic	BnaC03g10390D	SNP	0/0	1/1
chrC03	5011370	5011370	G	A	exonic	BnaC03g10390D	SNP	0/0	1/1
chrC03	5011424	5011424	C	G	exonic	BnaC03g10390D	SNP	0/0	1/1
chrC03	5012308	5012308	C	T	intronic	BnaC03g10390D	SNP	0/0	1/1
chrC03	5013955	5013955	G	T	intronic	BnaC03g10390D	SNP	0/0	1/1
chrC03	5013956	5013956	A	G	intronic	BnaC03g10390D	SNP	0/0	1/1
chrC03	5014012	5014012	G	A	intronic	BnaC03g10390D	SNP	1/1	0/0
chrC03	5014020	5014020	G	A	intronic	BnaC03g10390D	SNP	0/0	1/1
chrC03	5014299	5014299	G	T	exonic	BnaC03g10390D	SNP	1/1	0/0
chrC03	5014630	5014630	G	A	exonic	BnaC03g10390D	SNP	0/0	1/1
chrC03	5014685	5014685	C	T	exonic	BnaC03g10390D	SNP	0/0	1/1
chrC03	5014702	5014702	C	G	exonic	BnaC03g10390D	SNP	0/0	1/1
chrC03	5014921	5014921	A	-	intronic	BnaC03g10390D	INDEL	0/0	1/1
chrC03	5015028	5015028	-	AGACCCCAACAAGAGATAAAT	intronic	BnaC03g10390D	INDEL	0/0	1/1
chrC03	5015389	5015389	G	A	upstream;downstream	BnaC03g10390D;BnaC03g10400D	SNP	0/0	1/1
chrC03	5015414	5015414	A	G	upstream;downstream	BnaC03g10390D;BnaC03g10400D	SNP	0/0	1/1
chrC03	5015424	5015424	G	A	upstream;downstream	BnaC03g10390D;BnaC03g10400D	SNP	0/0	1/1
chrC03	5015444	5015444	-	A	upstream;downstream	BnaC03g10390D;BnaC03g10400D	INDEL	0/0	1/1
chrC03	5015468	5015468	C	T	upstream;downstream	BnaC03g10390D;BnaC03g10400D	SNP	0/0	0/1
chrC03	5015568	5015568	T	-	upstream;downstream	BnaC03g10390D;BnaC03g10400D	INDEL	0/0	1/1
chrC03	5016769	5016769	A	T	intronic	BnaC03g10400D	SNP	0/1	1/1
chrC03	5016999	5016999	T	C	intronic	BnaC03g10400D	SNP	0/0	1/1
chrC03	5017053	5017053	A	C	intronic	BnaC03g10400D	SNP	0/0	1/1
chrC03	5017054	5017054	A	T	intronic	BnaC03g10400D	SNP	0/0	1/1
chrC03	5017248	5017248	T	G	intronic	BnaC03g10400D	SNP	0/0	1/1
chrC03	5017407	5017407	G	A	intronic	BnaC03g10400D	SNP	0/0	1/1
chrC03	5017502	5017502	A	G	exonic	BnaC03g10400D	SNP	0/1	1/1
chrC03	5017532	5017532	T	C	exonic	BnaC03g10400D	SNP	0/1	1/1
chrC03	5017588	5017588	A	G	exonic	BnaC03g10400D	SNP	0/0	0/1
chrC03	5017603	5017603	T	C	exonic	BnaC03g10400D	SNP	0/0	0/1
chrC03	5017728	5017728	G	A	exonic	BnaC03g10400D	SNP	0/1	1/1
chrC03	5017803	5017803	G	A	intronic	BnaC03g10400D	SNP	0/0	0/1
chrC03	5017880	5017880	A	-	intronic	BnaC03g10400D	INDEL	0/0	1/1
chrC03	5018274	5018274	A	G	intronic	BnaC03g10400D	SNP	0/1	0/0
chrC03	5018274	5018274	A	G	intronic	BnaC03g10400D	INDEL	0/1	0/0
chrC03	5018275	5018275	G	A	intronic	BnaC03g10400D	INDEL	0/0	1/1
chrC03	5018278	5018278	A	T	intronic	BnaC03g10400D	SNP	0/0	1/1
chrC03	5018357	5018357	A	G	intronic	BnaC03g10400D	SNP	0/0	1/1
chrC03	5019141	5019141	C	T	intronic	BnaC03g10400D	SNP	0/0	1/1
chrC03	5019461	5019461	C	G	intronic	BnaC03g10400D	SNP	0/0	1/1
chrC03	5019974	5019974	G	A	exonic	BnaC03g10400D	SNP	0/0	1/1
chrC03	5020046	5020047	CT	-	intronic	BnaC03g10400D	INDEL	0/0	1/1
chrC03	5020129	5020129	T	A	intronic	BnaC03g10400D	SNP	0/0	1/1
chrC03	5020130	5020130	G	T	intronic	BnaC03g10400D	SNP	0/0	1/1
chrC03	5020147	5020147	G	C	intronic	BnaC03g10400D	SNP	0/0	1/1
chrC03	5020192	5020192	A	T	intronic	BnaC03g10400D	SNP	0/0	1/1
chrC03	5020516	5020519	GAGA	-	upstream	BnaC03g10400D;BnaC03g10410D	INDEL	0/0	1/1
chrC03	5020741	5020741	C	-	upstream	BnaC03g10400D;BnaC03g10410D	INDEL	0/0	1/1
chrC03	5021179	5021179	T	C	upstream	BnaC03g10400D;BnaC03g10410D	SNP	0/0	1/1
chrC03	5021305	5021305	A	T	upstream	BnaC03g10400D;BnaC03g10410D	SNP	0/0	1/1
chrC03	5021308	5021308	G	T	upstream	BnaC03g10400D;BnaC03g10410D	SNP	0/0	1/1
chrC03	5021597	5021597	A	G	exonic	BnaC03g10410D	SNP	0/0	1/1
chrC03	5021600	5021600	C	T	exonic	BnaC03g10410D	SNP	0/0	1/1
chrC03	5021630	5021630	C	T	exonic	BnaC03g10410D	SNP	0/0	1/1
chrC03	5021633	5021633	G	A	exonic	BnaC03g10410D	SNP	0/0	1/1
chrC03	5021654	5021654	C	G	exonic	BnaC03g10410D	SNP	1/1	0/0
chrC03	5021687	5021687	T	C	exonic	BnaC03g10410D	SNP	0/0	1/1
chrC03	5021788	5021788	G	C	intronic	BnaC03g10410D	SNP	0/0	1/1
chrC03	5021868	5021868	G	A	intronic	BnaC03g10410D	SNP	0/0	1/1
chrC03	5022100	5022100	A	G	intronic	BnaC03g10410D	SNP	0/0	1/1
chrC03	5022319	5022319	A	T	intronic	BnaC03g10410D	SNP	1/1	0/0
chrC03	5022350	5022350	C	T	intronic	BnaC03g10410D	SNP	1/1	0/0
chrC03	5023215	5023215	A	G	intronic	BnaC03g10410D	SNP	1/1	0/0
chrC03	5023843	5023843	T	A	upstream;downstream	BnaC03g10420D;BnaC03g10410D	SNP	0/0	1/1
chrC03	5023873	5023873	T	A	upstream;downstream	BnaC03g10420D;BnaC03g10410D	SNP	0/0	1/1
chrC03	5023979	5023979	A	G	upstream;downstream	BnaC03g10420D;BnaC03g10410D	SNP	0/0	1/1
chrC03	5024236	5024236	C	A	upstream;downstream	BnaC03g10420D;BnaC03g10410D	SNP	0/0	1/1
chrC03	5024261	5024261	G	A	upstream;downstream	BnaC03g10420D;BnaC03g10410D	SNP	0/0	1/1
chrC03	5024496	5024496	G	T	upstream;downstream	BnaC03g10420D;BnaC03g10410D	SNP	0/0	1/1
chrC03	5024585	5024585	G	A	exonic	BnaC03g10420D	SNP	1/1	0/0
chrC03	5024588	5024588	T	A	exonic	BnaC03g10420D	SNP	1/1	0/0
chrC03	5024589	5024589	T	G	exonic	BnaC03g10420D	SNP	1/1	0/0
chrC03	5024591	5024591	C	T	exonic	BnaC03g10420D	SNP	1/1	0/0
chrC03	5024612	5024612	G	A	exonic	BnaC03g10420D	SNP	1/1	0/0
chrC03	5024663	5024663	G	T	exonic	BnaC03g10420D	SNP	1/1	0/0
chrC03	5024696	5024696	G	A	exonic	BnaC03g10420D	SNP	0/0	1/1
chrC03	5024698	5024698	G	C	exonic	BnaC03g10420D	SNP	0/0	1/1
chrC03	5024728	5024728	G	A	exonic	BnaC03g10420D	SNP	1/1	0/0
chrC03	5024735	5024735	C	G	exonic	BnaC03g10420D	SNP	1/1	0/0
chrC03	5024767	5024767	T	A	exonic	BnaC03g10420D	SNP	1/1	0/0
chrC03	5024768	5024768	C	A	exonic	BnaC03g10420D	SNP	1/1	0/1
chrC03	5024771	5024771	C	T	exonic	BnaC03g10420D	SNP	1/1	0/1
chrC03	5025263	5025263	G	C	exonic	BnaC03g10420D	SNP	0/0	1/1
chrC03	5025409	5025409	G	T	exonic	BnaC03g10420D	SNP	1/1	0/0
chrC03	5025550	5025550	G	A	exonic	BnaC03g10420D	SNP	1/1	0/0
chrC03	5025559	5025559	C	A	exonic	BnaC03g10420D	SNP	1/1	0/0
chrC03	5025574	5025574	G	A	exonic	BnaC03g10420D	SNP	1/1	0/0
chrC03	5025596	5025596	C	T	exonic	BnaC03g10420D	SNP	1/1	0/0
chrC03	5025636	5025636	G	T	exonic	BnaC03g10420D	SNP	0/0	1/1
chrC03	5025657	5025657	A	T	exonic	BnaC03g10420D	SNP	1/1	0/0
chrC03	5025658	5025658	G	T	exonic	BnaC03g10420D	SNP	1/1	0/0
chrC03	5025728	5025728	T	C	intronic	BnaC03g10420D	SNP	0/0	1/1
chrC03	5025743	5025743	-	T	intronic	BnaC03g10420D	INDEL	0/0	1/1
chrC03	5025757	5025757	T	-	intronic	BnaC03g10420D	INDEL	0/0	1/1
chrC03	5025779	5025779	-	TT	intronic	BnaC03g10420D	INDEL	1/1	0/0
chrC03	5025825	5025825	A	T	intronic	BnaC03g10420D	SNP	1/1	0/0
chrC03	5025839	5025839	A	C	intronic	BnaC03g10420D	SNP	1/1	0/0
chrC03	5025856	5025857	TT	-	intronic	BnaC03g10420D	INDEL	1/1	0/0
chrC03	5026006	5026006	A	C	intronic	BnaC03g10420D	SNP	0/0	1/1
chrC03	5026050	5026050	C	T	exonic	BnaC03g10420D	SNP	1/1	0/0
chrC03	5026051	5026051	T	C	exonic	BnaC03g10420D	SNP	0/0	1/1
chrC03	5026071	5026071	G	T	exonic	BnaC03g10420D	SNP	0/0	1/1
chrC03	5026095	5026095	T	A	downstream	BnaC03g10420D;BnaC03g10430D	SNP	1/1	0/0
chrC03	5026106	5026106	-	TA	downstream	BnaC03g10420D;BnaC03g10430D	INDEL	0/0	1/1
chrC03	5026176	5026176	G	A	downstream	BnaC03g10420D;BnaC03g10430D	SNP	0/0	1/1
chrC03	5026182	5026182	C	T	downstream	BnaC03g10420D;BnaC03g10430D	SNP	1/1	0/0
chrC03	5026209	5026209	A	G	downstream	BnaC03g10420D;BnaC03g10430D	SNP	1/1	0/0
chrC03	5026373	5026373	C	G	downstream	BnaC03g10420D;BnaC03g10430D	SNP	1/1	0/0
chrC03	5026374	5026374	G	A	downstream	BnaC03g10420D;BnaC03g10430D	SNP	1/1	0/0
chrC03	5026377	5026377	G	A	downstream	BnaC03g10420D;BnaC03g10430D	SNP	1/1	0/0
chrC03	5026568	5026568	T	A	downstream	BnaC03g10420D;BnaC03g10430D	SNP	1/1	0/0
chrC03	5026644	5026644	A	G	downstream	BnaC03g10420D;BnaC03g10430D	SNP	0/0	1/1
chrC03	5026673	5026673	T	C	downstream	BnaC03g10420D;BnaC03g10430D	SNP	1/1	0/0
chrC03	5026689	5026689	C	T	downstream	BnaC03g10420D;BnaC03g10430D	SNP	0/0	1/1
chrC03	5026732	5026732	A	G	downstream	BnaC03g10420D;BnaC03g10430D	SNP	1/1	0/0
chrC03	5026751	5026751	T	-	downstream	BnaC03g10420D;BnaC03g10430D	INDEL	1/1	0/0
chrC03	5026761	5026761	C	T	downstream	BnaC03g10420D;BnaC03g10430D	SNP	0/0	1/1
chrC03	5026783	5026783	A	G	downstream	BnaC03g10420D;BnaC03g10430D	SNP	0/0	1/1
chrC03	5026792	5026792	C	A	downstream	BnaC03g10420D;BnaC03g10430D	SNP	0/0	1/1
chrC03	5026797	5026797	A	G	downstream	BnaC03g10420D;BnaC03g10430D	SNP	0/0	1/1
chrC03	5026886	5026886	C	T	exonic	BnaC03g10430D	SNP	1/1	0/0
chrC03	5027003	5027003	T	C	exonic	BnaC03g10430D	SNP	0/0	1/1
chrC03	5027082	5027082	A	G	intronic	BnaC03g10430D	SNP	0/0	1/1
chrC03	5027087	5027087	A	T	intronic	BnaC03g10430D	SNP	0/0	1/1
chrC03	5027122	5027122	C	T	intronic	BnaC03g10430D	SNP	1/1	0/0
chrC03	5027125	5027125	-	TGA	intronic	BnaC03g10430D	INDEL	0/0	1/1
chrC03	5027149	5027149	A	T	intronic	BnaC03g10430D	SNP	1/1	0/0
chrC03	5027267	5027267	G	A	exonic	BnaC03g10430D	SNP	0/0	1/1
chrC03	5027290	5027290	A	G	exonic	BnaC03g10430D	SNP	0/0	1/1
chrC03	5027314	5027314	G	A	intronic	BnaC03g10430D	SNP	0/0	1/1
chrC03	5027337	5027342	CTGGGA	-	intronic	BnaC03g10430D	INDEL	1/1	0/0
chrC03	5027403	5027403	G	A	intronic	BnaC03g10430D	SNP	1/1	0/0
chrC03	5027442	5027442	G	A	intronic	BnaC03g10430D	SNP	1/1	0/0
chrC03	5027509	5027509	C	T	intronic	BnaC03g10430D	SNP	0/0	1/1
chrC03	5027535	5027535	C	T	intronic	BnaC03g10430D	SNP	0/0	1/1
chrC03	5027556	5027556	G	T	intronic	BnaC03g10430D	SNP	1/1	0/0
chrC03	5027574	5027574	A	G	intronic	BnaC03g10430D	SNP	1/1	0/0
chrC03	5027606	5027606	C	T	intronic	BnaC03g10430D	SNP	0/0	1/1
chrC03	5027708	5027708	G	C	intronic	BnaC03g10430D	SNP	0/0	1/1
chrC03	5027727	5027727	C	T	intronic	BnaC03g10430D	SNP	0/0	1/1
chrC03	5027759	5027759	A	T	intronic	BnaC03g10430D	SNP	0/0	1/1
chrC03	5027765	5027765	C	T	intronic	BnaC03g10430D	SNP	1/1	0/0
chrC03	5027766	5027766	C	T	intronic	BnaC03g10430D	SNP	1/1	0/0
chrC03	5027775	5027775	G	A	intronic	BnaC03g10430D	SNP	0/0	1/1
chrC03	5027776	5027776	C	A	intronic	BnaC03g10430D	SNP	0/0	1/1
chrC03	5027781	5027781	C	T	intronic	BnaC03g10430D	SNP	1/1	0/0
chrC03	5027805	5027805	G	T	intronic	BnaC03g10430D	SNP	1/1	0/0
chrC03	5027835	5027835	G	A	intronic	BnaC03g10430D	SNP	0/0	1/1
chrC03	5027842	5027842	G	A	intronic	BnaC03g10430D	SNP	0/0	1/1
chrC03	5027851	5027851	G	T	intronic	BnaC03g10430D	SNP	0/0	1/1
chrC03	5027871	5027871	T	C	exonic	BnaC03g10430D	SNP	1/1	0/0
chrC03	5027877	5027877	T	C	exonic	BnaC03g10430D	SNP	0/0	1/1
chrC03	5027905	5027905	C	T	upstream;downstream	BnaC03g10430D;BnaC03g10440D	SNP	0/0	1/1
chrC03	5027913	5027913	T	A	upstream;downstream	BnaC03g10430D;BnaC03g10440D	SNP	0/0	1/1
chrC03	5027918	5027918	C	T	upstream;downstream	BnaC03g10430D;BnaC03g10440D	SNP	1/1	0/0
chrC03	5027977	5027977	C	T	upstream;downstream	BnaC03g10430D;BnaC03g10440D	SNP	0/0	1/1
chrC03	5027979	5027979	G	A	upstream;downstream	BnaC03g10430D;BnaC03g10440D	SNP	0/0	1/1
chrC03	5028866	5028866	T	A	intronic	BnaC03g10440D	SNP	1/1	0/0
chrC03	5028873	5028873	A	G	intronic	BnaC03g10440D	SNP	1/1	0/0
chrC03	5028914	5028914	T	C	intronic	BnaC03g10440D	SNP	1/1	0/0
chrC03	5029330	5029330	G	T	intronic	BnaC03g10440D	SNP	0/0	1/1
chrC03	5029615	5029615	G	A	exonic	BnaC03g10440D	SNP	0/0	1/1
chrC03	5029716	5029716	C	A	exonic	BnaC03g10440D	SNP	0/0	1/1
chrC03	5029724	5029724	C	T	exonic	BnaC03g10440D	SNP	0/0	1/1
chrC03	5029740	5029740	T	C	exonic	BnaC03g10440D	SNP	0/0	1/1
chrC03	5029754	5029754	C	T	exonic	BnaC03g10440D	SNP	0/0	1/1
chrC03	5029756	5029756	C	A	exonic	BnaC03g10440D	SNP	0/0	1/1
chrC03	5029759	5029759	G	A	exonic	BnaC03g10440D	SNP	0/0	1/1
chrC03	5029814	5029814	A	G	exonic	BnaC03g10440D	SNP	0/0	1/1
chrC03	5029839	5029839	T	C	exonic	BnaC03g10440D	SNP	0/0	1/1
chrC03	5029860	5029860	G	A	exonic	BnaC03g10440D	SNP	0/0	1/1
chrC03	5029880	5029880	A	T	exonic	BnaC03g10440D	SNP	0/0	1/1
chrC03	5029891	5029891	A	G	exonic	BnaC03g10440D	SNP	0/0	1/1
chrC03	5029902	5029902	T	C	exonic	BnaC03g10440D	SNP	0/0	1/1
chrC03	5029905	5029905	C	T	exonic	BnaC03g10440D	SNP	0/0	1/1
chrC03	5029906	5029906	A	G	exonic	BnaC03g10440D	SNP	0/0	1/1
chrC03	5030021	5030021	G	T	exonic	BnaC03g10440D	SNP	0/0	1/1
chrC03	5030253	5030253	T	G	exonic	BnaC03g10440D	SNP	1/1	0/0
chrC03	5030689	5030689	T	A	intronic	BnaC03g10440D	SNP	1/1	0/0
chrC03	5031657	5031657	G	A	intronic	BnaC03g10440D	SNP	0/0	1/1
chrC03	5031689	5031689	G	T	intronic	BnaC03g10440D	SNP	0/0	1/1
chrC03	5031716	5031716	T	G	exonic	BnaC03g10440D	SNP	0/0	1/1
chrC03	5031763	5031763	-	CTGAA	exonic	BnaC03g10440D	INDEL	0/0	1/1
chrC03	5031791	5031791	G	C	exonic	BnaC03g10440D	SNP	0/0	1/1
chrC03	5031809	5031809	T	C	exonic	BnaC03g10440D	SNP	0/0	1/1
chrC03	5031826	5031831	ATCATA	-	exonic	BnaC03g10440D	INDEL	0/0	1/1
chrC03	5031858	5031858	G	C	exonic	BnaC03g10440D	SNP	0/0	1/1
chrC03	5032006	5032006	A	T	upstream	BnaC03g10440D	SNP	0/0	1/1
chrC03	5032093	5032093	G	C	upstream	BnaC03g10440D	SNP	0/0	1/1
chrC03	5032119	5032119	G	A	upstream	BnaC03g10440D	SNP	0/0	1/1
chrC03	5032234	5032234	-	C	upstream	BnaC03g10440D	INDEL	1/1	0/0
chrC03	5032263	5032272	GGAGTGGAGT	-	upstream	BnaC03g10440D	INDEL	0/0	1/1
chrC03	5032308	5032308	G	-	upstream	BnaC03g10440D	INDEL	0/0	1/1
chrC03	5032373	5032373	C	G	upstream	BnaC03g10440D	SNP	0/0	1/1
chrC03	5032431	5032431	A	G	upstream	BnaC03g10440D	SNP	0/0	1/1
chrC03	5032525	5032525	C	G	upstream	BnaC03g10440D	SNP	0/0	1/1
chrC03	5034899	5034899	T	C	exonic	BnaC03g10460D	SNP	0/0	1/1
chrC03	5034923	5034923	G	A	exonic	BnaC03g10460D	SNP	1/1	0/0
chrC03	5034935	5034935	G	C	exonic	BnaC03g10460D	SNP	0/0	1/1
chrC03	5034956	5034956	A	G	exonic	BnaC03g10460D	SNP	0/0	1/1
chrC03	5034989	5034989	C	A	exonic	BnaC03g10460D	SNP	0/0	1/1
chrC03	5035059	5035059	G	A	exonic	BnaC03g10460D	SNP	0/0	1/1
chrC03	5035388	5035388	-	GAA	intronic	BnaC03g10460D	INDEL	0/0	1/1
chrC03	5035414	5035414	G	T	intronic	BnaC03g10460D	SNP	0/0	1/1
chrC03	5035500	5035500	A	T	intronic	BnaC03g10460D	SNP	1/1	0/0
chrC03	5035599	5035599	-	T	intronic	BnaC03g10460D	INDEL	1/1	0/0
chrC03	5035659	5035659	-	T	intronic	BnaC03g10460D	INDEL	0/0	1/1
chrC03	5035698	5035698	C	T	exonic	BnaC03g10460D	SNP	1/1	0/0
chrC03	5035774	5035774	-	T	intronic	BnaC03g10460D	INDEL	1/1	0/0
chrC03	5035881	5035881	A	G	intronic	BnaC03g10460D	SNP	0/0	1/1
chrC03	5036118	5036118	A	C	intronic	BnaC03g10460D	SNP	0/0	1/1
chrC03	5036194	5036194	C	T	intronic	BnaC03g10460D	SNP	0/0	1/1
chrC03	5036316	5036316	C	G	exonic	BnaC03g10460D	SNP	0/0	1/1
chrC03	5036359	5036359	T	C	intronic	BnaC03g10460D	SNP	1/1	0/0
chrC03	5036383	5036383	C	-	intronic	BnaC03g10460D	INDEL	1/1	0/0
chrC03	5036621	5036621	G	T	intronic	BnaC03g10460D	SNP	1/1	0/0
chrC03	5036668	5036668	C	G	intronic	BnaC03g10460D	SNP	0/0	1/1
chrC03	5036685	5036685	T	C	intronic	BnaC03g10460D	SNP	1/1	0/0
chrC03	5036774	5036774	C	T	exonic	BnaC03g10460D	SNP	0/0	1/1
chrC03	5036838	5036838	C	T	upstream;downstream	BnaC03g10470D;BnaC03g10460D	SNP	0/0	1/1
chrC03	5036909	5036909	A	-	upstream;downstream	BnaC03g10470D;BnaC03g10460D	INDEL	0/0	1/1
chrC03	5037010	5037010	A	G	upstream;downstream	BnaC03g10470D;BnaC03g10460D	SNP	1/1	0/0
chrC03	5037457	5037457	T	A	upstream;downstream	BnaC03g10470D;BnaC03g10460D	SNP	0/0	1/1
chrC03	5037503	5037503	T	A	upstream;downstream	BnaC03g10470D;BnaC03g10460D	SNP	1/1	0/0
chrC03	5037639	5037640	AA	-	upstream;downstream	BnaC03g10470D;BnaC03g10460D	INDEL	0/0	1/1
chrC03	5037697	5037697	-	A	upstream;downstream	BnaC03g10470D;BnaC03g10460D	INDEL	0/0	1/1
chrC03	5037757	5037757	G	A	upstream;downstream	BnaC03g10470D;BnaC03g10460D	SNP	1/1	0/0
chrC03	5037782	5037782	A	G	exonic	BnaC03g10470D	SNP	1/1	0/0
chrC03	5037787	5037787	C	G	exonic	BnaC03g10470D	SNP	1/1	0/0
chrC03	5037952	5037952	G	A	exonic	BnaC03g10470D	SNP	1/1	0/0
chrC03	5037988	5037988	A	G	exonic	BnaC03g10470D	SNP	1/1	0/0
chrC03	5038054	5038054	G	A	exonic	BnaC03g10470D	SNP	1/1	0/0
chrC03	5038066	5038066	T	C	exonic	BnaC03g10470D	SNP	0/0	1/1
chrC03	5038075	5038075	C	T	exonic	BnaC03g10470D	SNP	1/1	0/0
chrC03	5038242	5038242	T	G	exonic	BnaC03g10470D	SNP	0/0	1/1
chrC03	5038243	5038243	G	T	exonic	BnaC03g10470D	SNP	1/1	0/0
chrC03	5038260	5038260	A	C	exonic	BnaC03g10470D	SNP	0/0	1/1
chrC03	5038410	5038410	C	T	exonic	BnaC03g10470D	SNP	0/0	1/1
chrC03	5038420	5038420	C	T	exonic	BnaC03g10470D	SNP	0/0	1/1
chrC03	5038438	5038438	G	A	exonic	BnaC03g10470D	SNP	1/1	0/0
chrC03	5038526	5038526	T	C	exonic	BnaC03g10470D	SNP	1/1	0/0
chrC03	5038564	5038564	G	C	exonic	BnaC03g10470D	SNP	0/0	1/1
chrC03	5038813	5038813	-	T	downstream	BnaC03g10470D;BnaC03g10480D	INDEL	1/1	0/0
chrC03	5038827	5038827	T	A	downstream	BnaC03g10470D;BnaC03g10480D	SNP	1/1	0/1
chrC03	5038876	5038876	C	A	downstream	BnaC03g10470D;BnaC03g10480D	SNP	0/0	0/1
chrC03	5038920	5038920	T	C	downstream	BnaC03g10470D;BnaC03g10480D	SNP	0/0	0/1
chrC03	5039074	5039074	-	T	downstream	BnaC03g10470D;BnaC03g10480D	INDEL	0/0	1/1
chrC03	5039090	5039092	AAA	-	downstream	BnaC03g10470D;BnaC03g10480D	INDEL	1/1	0/0
chrC03	5039111	5039111	C	G	downstream	BnaC03g10470D;BnaC03g10480D	SNP	0/0	1/1
chrC03	5039116	5039116	T	A	downstream	BnaC03g10470D;BnaC03g10480D	SNP	0/0	1/1
chrC03	5039119	5039119	A	G	downstream	BnaC03g10470D;BnaC03g10480D	SNP	0/0	1/1
chrC03	5039167	5039167	C	G	downstream	BnaC03g10470D;BnaC03g10480D	SNP	0/0	1/1
chrC03	5039187	5039187	G	A	downstream	BnaC03g10470D;BnaC03g10480D	SNP	0/0	1/1
chrC03	5039342	5039342	C	G	downstream	BnaC03g10470D;BnaC03g10480D	SNP	0/0	1/1
chrC03	5039386	5039386	A	T	exonic	BnaC03g10480D	SNP	0/0	1/1
chrC03	5039392	5039392	T	A	exonic	BnaC03g10480D	SNP	0/0	1/1
chrC03	5039427	5039427	-	TTC	exonic	BnaC03g10480D	INDEL	1/1	0/0
chrC03	5039428	5039428	A	C	exonic	BnaC03g10480D	SNP	0/0	1/1
chrC03	5039511	5039511	A	T	intronic	BnaC03g10480D	SNP	0/0	1/1
chrC03	5039556	5039556	A	T	intronic	BnaC03g10480D	SNP	0/0	1/1
chrC03	5039573	5039573	-	GAT	intronic	BnaC03g10480D	INDEL	0/0	0/1
chrC03	5039609	5039609	A	C	intronic	BnaC03g10480D	SNP	0/0	0/1
chrC03	5039611	5039611	G	C	intronic	BnaC03g10480D	SNP	0/0	0/1
chrC03	5039669	5039669	A	T	exonic	BnaC03g10480D	SNP	0/0	0/1
chrC03	5039678	5039678	C	T	exonic	BnaC03g10480D	SNP	0/0	0/1
chrC03	5039777	5039777	A	-	intronic	BnaC03g10480D	INDEL	1/1	0/1
chrC03	5039799	5039799	G	C	intronic	BnaC03g10480D	SNP	1/1	0/0
chrC03	5039851	5039851	C	T	exonic	BnaC03g10480D	SNP	0/0	1/1
chrC03	5039992	5039992	A	G	intronic	BnaC03g10480D	SNP	1/1	0/0
chrC03	5040080	5040080	T	C	intronic	BnaC03g10480D	SNP	1/1	0/0
chrC03	5040329	5040329	-	T	intronic	BnaC03g10480D	INDEL	1/1	0/0
chrC03	5040595	5040595	A	G	upstream	BnaC03g10480D	SNP	1/1	0/0
chrC03	5040616	5040616	G	C	upstream	BnaC03g10480D	SNP	0/0	1/1
chrC03	5040681	5040681	G	T	upstream;downstream	BnaC03g10480D;BnaC03g10490D	SNP	0/0	1/1
chrC03	5040696	5040696	C	G	upstream;downstream	BnaC03g10480D;BnaC03g10490D	SNP	1/1	0/0
chrC03	5040742	5040742	T	G	upstream;downstream	BnaC03g10480D;BnaC03g10490D	SNP	1/1	0/0
chrC03	5040745	5040745	A	-	upstream;downstream	BnaC03g10480D;BnaC03g10490D	INDEL	1/1	0/0
chrC03	5040790	5040790	A	C	upstream;downstream	BnaC03g10480D;BnaC03g10490D	SNP	1/1	0/0
chrC03	5040792	5040792	G	A	upstream;downstream	BnaC03g10480D;BnaC03g10490D	SNP	1/1	0/0
chrC03	5040796	5040796	A	G	upstream;downstream	BnaC03g10480D;BnaC03g10490D	SNP	1/1	0/0
chrC03	5040813	5040813	C	T	upstream;downstream	BnaC03g10480D;BnaC03g10490D	SNP	0/0	1/1
chrC03	5040824	5040824	C	T	upstream;downstream	BnaC03g10480D;BnaC03g10490D	SNP	1/1	0/0
chrC03	5040855	5040855	A	G	upstream;downstream	BnaC03g10480D;BnaC03g10490D	SNP	1/1	0/0
chrC03	5040925	5040925	C	T	upstream;downstream	BnaC03g10480D;BnaC03g10490D	SNP	1/1	0/0
chrC03	5040929	5040929	A	G	upstream;downstream	BnaC03g10480D;BnaC03g10490D	SNP	1/1	0/0
chrC03	5040940	5040940	G	C	upstream;downstream	BnaC03g10480D;BnaC03g10490D	SNP	1/1	0/0
chrC03	5040943	5040943	A	G	upstream;downstream	BnaC03g10480D;BnaC03g10490D	SNP	1/1	0/0
chrC03	5040953	5040953	C	T	upstream;downstream	BnaC03g10480D;BnaC03g10490D	SNP	0/0	1/1
chrC03	5041004	5041004	A	-	upstream;downstream	BnaC03g10480D;BnaC03g10490D	INDEL	1/1	0/0
chrC03	5041050	5041050	C	T	upstream;downstream	BnaC03g10480D;BnaC03g10490D	SNP	0/0	1/1
chrC03	5041075	5041075	G	A	upstream;downstream	BnaC03g10480D;BnaC03g10490D	SNP	0/0	1/1
chrC03	5041101	5041101	G	A	upstream;downstream	BnaC03g10480D;BnaC03g10490D	SNP	1/1	0/0
chrC03	5041103	5041103	A	G	upstream;downstream	BnaC03g10480D;BnaC03g10490D	SNP	1/1	0/0
chrC03	5041125	5041125	-	GAGTGAA	upstream;downstream	BnaC03g10480D;BnaC03g10490D	INDEL	0/0	1/1
chrC03	5041133	5041133	C	T	upstream;downstream	BnaC03g10480D;BnaC03g10490D	SNP	0/0	1/1
chrC03	5041190	5041190	G	A	upstream;downstream	BnaC03g10480D;BnaC03g10490D	SNP	0/0	1/1
chrC03	5041221	5041221	G	A	upstream;downstream	BnaC03g10480D;BnaC03g10490D	SNP	1/1	0/0
chrC03	5041254	5041254	T	C	upstream;downstream	BnaC03g10480D;BnaC03g10490D	SNP	1/1	0/0
chrC03	5041255	5041255	G	A	upstream;downstream	BnaC03g10480D;BnaC03g10490D	SNP	1/1	0/0
chrC03	5041259	5041259	G	A	upstream;downstream	BnaC03g10480D;BnaC03g10490D	SNP	0/0	1/1
chrC03	5041289	5041289	-	CTGTACGGAGTGGACT	upstream;downstream	BnaC03g10480D;BnaC03g10490D	INDEL	1/1	0/0
chrC03	5041319	5041319	C	T	upstream;downstream	BnaC03g10480D;BnaC03g10490D	SNP	1/1	0/0
chrC03	5041365	5041365	G	A	upstream;downstream	BnaC03g10480D;BnaC03g10490D	SNP	1/1	0/0
chrC03	5041419	5041419	G	-	upstream;downstream	BnaC03g10480D;BnaC03g10490D	INDEL	1/1	0/0
chrC03	5041523	5041523	G	C	downstream	BnaC03g10490D	SNP	0/0	1/1
chrC03	5041566	5041566	G	T	downstream	BnaC03g10490D	SNP	0/0	1/1
chrC03	5041629	5041629	G	A	downstream	BnaC03g10490D	SNP	1/1	0/0
chrC03	5041878	5041878	G	C	intronic	BnaC03g10490D	SNP	1/1	0/0
chrC03	5041968	5041968	-	CT	intronic	BnaC03g10490D	INDEL	1/1	0/0
chrC03	5042047	5042047	T	A	intronic	BnaC03g10490D	SNP	1/1	0/0
chrC03	5042048	5042048	T	C	intronic	BnaC03g10490D	SNP	1/1	0/0
chrC03	5042140	5042140	-	TATATATATAAA	intronic	BnaC03g10490D	INDEL	1/1	0/0
chrC03	5042251	5042251	T	C	intronic	BnaC03g10490D	SNP	1/1	0/0
chrC03	5042265	5042265	A	-	intronic	BnaC03g10490D	INDEL	1/1	0/0
chrC03	5042275	5042275	G	T	intronic	BnaC03g10490D	SNP	1/1	0/0
chrC03	5042309	5042309	C	A	intronic	BnaC03g10490D	SNP	1/1	0/0
chrC03	5042443	5042443	G	C	intronic	BnaC03g10490D	SNP	1/1	0/0
chrC03	5042706	5042706	-	AA	intronic	BnaC03g10490D	INDEL	1/1	0/0
chrC03	5042907	5042907	-	GAAAA	intronic	BnaC03g10490D	INDEL	1/1	0/0
chrC03	5056999	5056999	T	A	intergenic	BnaC03g10530D;BnaC03g10540D	SNP	0/0	0/1
chrC03	5086730	5086730	C	A	upstream;downstream	BnaC03g10590D;BnaC03g10580D	SNP	0/1	0/0
chrC03	5086741	5086741	C	T	upstream;downstream	BnaC03g10590D;BnaC03g10580D	SNP	0/1	0/0
chrC03	5086748	5086748	G	T	upstream;downstream	BnaC03g10590D;BnaC03g10580D	SNP	0/1	1/1
chrC03	5086789	5086789	T	C	upstream;downstream	BnaC03g10590D;BnaC03g10580D	SNP	0/1	1/1
chrC03	5086936	5086938	AGA	-	upstream;downstream	BnaC03g10590D;BnaC03g10580D	INDEL	0/0	1/1
chrC03	5088634	5088634	C	G	exonic	BnaC03g10590D	INDEL	0/1	44198
chrC03	5088635	5088635	G	A	exonic	BnaC03g10590D	SNP	0/1	1/1
chrC03	5088732	5088732	T	C	intronic	BnaC03g10590D	SNP	0/1	0/0
chrC03	5088778	5088778	G	C	intronic	BnaC03g10590D	SNP	0/1	0/0
chrC03	5088784	5088784	C	A	intronic	BnaC03g10590D	SNP	0/1	0/0
chrC03	5096126	5096126	C	T	upstream;downstream	BnaC03g10610D;BnaC03g10620D	SNP	0/1	1/1
chrC03	5096129	5096129	T	C	upstream;downstream	BnaC03g10610D;BnaC03g10620D	SNP	0/1	0/0
chrC03	5096132	5096132	C	T	upstream;downstream	BnaC03g10610D;BnaC03g10620D	SNP	0/1	1/1
chrC03	5096139	5096139	A	G	upstream;downstream	BnaC03g10610D;BnaC03g10620D	SNP	0/1	1/1
chrC03	5096147	5096147	C	T	upstream;downstream	BnaC03g10610D;BnaC03g10620D	SNP	0/1	1/1
chrC03	5096168	5096168	C	T	upstream;downstream	BnaC03g10610D;BnaC03g10620D	SNP	0/1	0/0
chrC03	5096169	5096169	T	C	upstream;downstream	BnaC03g10610D;BnaC03g10620D	SNP	0/1	0/0
chrC03	5096170	5096170	C	T	upstream;downstream	BnaC03g10610D;BnaC03g10620D	SNP	0/1	0/0
chrC03	5096174	5096174	C	T	upstream;downstream	BnaC03g10610D;BnaC03g10620D	SNP	0/1	1/1
chrC03	5096181	5096181	A	G	upstream;downstream	BnaC03g10610D;BnaC03g10620D	SNP	0/1	0/0
chrC03	5096192	5096192	C	T	upstream;downstream	BnaC03g10610D;BnaC03g10620D	SNP	0/1	0/0
chrC03	5096197	5096197	T	G	upstream;downstream	BnaC03g10610D;BnaC03g10620D	SNP	0/1	1/1
chrC03	5096199	5096199	G	A	upstream;downstream	BnaC03g10610D;BnaC03g10620D	SNP	0/1	0/0
chrC03	5096213	5096213	G	A	upstream;downstream	BnaC03g10610D;BnaC03g10620D	SNP	0/1	0/0
chrC03	5096215	5096215	T	C	upstream;downstream	BnaC03g10610D;BnaC03g10620D	SNP	0/1	0/0
chrC03	5096260	5096260	T	C	upstream;downstream	BnaC03g10610D;BnaC03g10620D	SNP	0/1	0/0
chrC03	5096277	5096277	C	T	upstream;downstream	BnaC03g10610D;BnaC03g10620D	SNP	0/1	1/1
chrC03	5096308	5096308	G	A	upstream;downstream	BnaC03g10610D;BnaC03g10620D	SNP	0/1	1/1
chrC03	5096313	5096313	G	A	upstream;downstream	BnaC03g10610D;BnaC03g10620D	SNP	0/1	1/1
chrC03	5096320	5096320	G	T	upstream;downstream	BnaC03g10610D;BnaC03g10620D	SNP	0/1	1/1
chrC03	5096322	5096322	G	A	upstream;downstream	BnaC03g10610D;BnaC03g10620D	SNP	0/1	0/0
chrC03	5096337	5096337	T	C	upstream;downstream	BnaC03g10610D;BnaC03g10620D	SNP	0/1	0/0
chrC03	5096338	5096338	C	G	upstream;downstream	BnaC03g10610D;BnaC03g10620D	SNP	0/1	0/0
chrC03	5096346	5096346	G	A	upstream;downstream	BnaC03g10610D;BnaC03g10620D	SNP	0/1	0/0
chrC03	5096355	5096355	T	C	upstream;downstream	BnaC03g10610D;BnaC03g10620D	SNP	0/1	0/0
chrC03	5096363	5096363	A	G	upstream;downstream	BnaC03g10610D;BnaC03g10620D	SNP	0/1	1/1
chrC03	5096579	5096579	T	C	downstream	BnaC03g10620D	SNP	0/1	0/0
chrC03	5096591	5096591	-	GT	downstream	BnaC03g10620D	INDEL	0/1	0/0
chrC03	5096648	5096648	T	C	downstream	BnaC03g10620D	SNP	0/1	0/0
chrC03	5096901	5096901	A	G	exonic	BnaC03g10620D	SNP	0/0	0/1
chrC03	5097861	5097861	A	G	exonic	BnaC03g10620D	SNP	0/1	1/1
chrC03	5097882	5097882	T	C	exonic	BnaC03g10620D	SNP	0/1	0/0
chrC03	5097888	5097888	C	T	exonic	BnaC03g10620D	SNP	0/1	1/1
chrC03	5097985	5097985	G	T	upstream	BnaC03g10620D	SNP	0/1	0/0
chrC03	5097989	5097989	C	G	upstream	BnaC03g10620D	SNP	0/1	0/0
chrC03	5097991	5097991	T	A	upstream	BnaC03g10620D	SNP	0/1	0/0
chrC03	5097995	5097995	G	A	upstream	BnaC03g10620D	SNP	0/1	0/0
chrC03	5098010	5098010	-	TG	upstream	BnaC03g10620D	INDEL	0/1	0/0
chrC03	5098016	5098016	A	C	upstream	BnaC03g10620D	SNP	0/1	1/1
chrC03	5098121	5098121	T	C	upstream	BnaC03g10620D;BnaC03g10630D	SNP	0/1	0/0
chrC03	5109755	5109755	A	G	intronic	BnaC03g10660D	SNP	0/1	1/1
chrC03	5109756	5109756	T	A	intronic	BnaC03g10660D	SNP	0/1	1/1
chrC03	5109758	5109758	C	A	intronic	BnaC03g10660D	SNP	0/0	1/1
chrC03	5139203	5139203	T	C	exonic	BnaC03g10680D	SNP	0/0	1/1
chrC03	5146239	5146239	G	A	downstream	BnaC03g10690D	SNP	0/0	0/1
chrC03	5146331	5146331	A	C	downstream	BnaC03g10690D	SNP	0/0	0/1
chrC03	5146344	5146344	A	T	downstream	BnaC03g10690D	SNP	0/0	0/1
chrC03	5146347	5146347	G	T	downstream	BnaC03g10690D	SNP	0/0	0/1
chrC03	5159909	5159909	-	A	upstream;downstream	BnaC03g10720D;BnaC03g10730D	INDEL	1/1	0/0
chrC03	5175146	5175146	T	A	downstream	BnaC03g10770D	SNP	0/0	1/1
chrC03	5179080	5179080	G	A	intergenic	BnaC03g10770D;BnaC03g10780D	SNP	1/1	0/0
chrC03	5179087	5179087	G	A	intergenic	BnaC03g10770D;BnaC03g10780D	SNP	1/1	0/0
chrC03	5179213	5179213	C	A	intergenic	BnaC03g10770D;BnaC03g10780D	SNP	1/1	0/0
chrC03	5179437	5179437	C	T	downstream	BnaC03g10780D	SNP	1/1	0/0
chrC03	5212803	5212803	T	C	intergenic	BnaC03g10830D;BnaC03g10840D	SNP	0/1	1/1
chrC03	5212824	5212824	A	G	intergenic	BnaC03g10830D;BnaC03g10840D	SNP	0/1	1/1
chrC03	5212838	5212838	T	G	intergenic	BnaC03g10830D;BnaC03g10840D	SNP	0/1	1/1
chrC03	5212852	5212852	C	T	intergenic	BnaC03g10830D;BnaC03g10840D	SNP	0/1	1/1
chrC03	5212867	5212867	-	TT	intergenic	BnaC03g10830D;BnaC03g10840D	INDEL	0/1	1/1
chrC03	5212929	5212929	C	G	intergenic	BnaC03g10830D;BnaC03g10840D	SNP	0/1	1/1
chrC03	5212940	5212940	G	A	intergenic	BnaC03g10830D;BnaC03g10840D	SNP	0/1	1/1
chrC03	5233847	5233847	T	A	intronic	BnaC03g10840D	SNP	0/0	1/1
chrC03	5233874	5233874	C	T	intronic	BnaC03g10840D	SNP	0/0	1/1
chrC03	5254164	5254164	G	A	intergenic	BnaC03g10870D;BnaC03g10880D	SNP	1/1	0/1
chrC03	5254186	5254186	T	C	intergenic	BnaC03g10870D;BnaC03g10880D	SNP	1/1	0/1
chrC03	5254204	5254204	C	T	intergenic	BnaC03g10870D;BnaC03g10880D	SNP	1/1	0/1
chrC03	5254208	5254208	C	G	intergenic	BnaC03g10870D;BnaC03g10880D	SNP	0/0	0/1
chrC03	5254252	5254252	A	G	intergenic	BnaC03g10870D;BnaC03g10880D	SNP	0/0	0/1
chrC03	5254453	5254453	G	A	intergenic	BnaC03g10870D;BnaC03g10880D	SNP	0/0	0/1
chrC03	5254487	5254487	G	C	intergenic	BnaC03g10870D;BnaC03g10880D	SNP	0/0	0/1
chrC03	5254511	5254511	A	G	intergenic	BnaC03g10870D;BnaC03g10880D	SNP	0/0	0/1
chrC03	5254552	5254552	A	G	intergenic	BnaC03g10870D;BnaC03g10880D	SNP	0/0	0/1
chrC03	5254614	5254614	T	-	intergenic	BnaC03g10870D;BnaC03g10880D	INDEL	1/1	0/1
chrC03	5254662	5254662	G	C	intergenic	BnaC03g10870D;BnaC03g10880D	SNP	1/1	0/1
chrC03	5254666	5254666	C	T	intergenic	BnaC03g10870D;BnaC03g10880D	SNP	0/0	0/1
chrC03	5268512	5268512	G	A	upstream;downstream	BnaC03g10900D;BnaC03g10910D	SNP	0/0	0/1
chrC03	5278533	5278533	C	T	exonic	BnaC03g10920D	SNP	0/0	0/1
chrC03	5278580	5278580	C	G	exonic	BnaC03g10920D	SNP	0/0	0/1
chrC03	5307243	5307243	G	T	intronic	BnaC03g10960D	SNP	0/1	0/0
chrC03	5355434	5355434	G	A	intergenic	BnaC03g11010D;BnaC03g11020D	SNP	1/1	0/1
chrC03	5387819	5387819	C	A	intergenic	BnaC03g11060D;BnaC03g11070D	INDEL	1/1	0/0
chrC03	5397945	5397945	G	A	exonic	BnaC03g11080D	SNP	0/1	1/1
chrC03	5397951	5397951	C	T	exonic	BnaC03g11080D	SNP	0/1	1/1
chrC03	5397996	5397996	G	A	exonic	BnaC03g11080D	SNP	0/1	0/0
chrC03	5398005	5398005	C	T	exonic	BnaC03g11080D	SNP	0/1	1/1
chrC03	5398108	5398108	C	T	intronic	BnaC03g11080D	SNP	0/1	1/1
chrC03	5398120	5398120	-	T	intronic	BnaC03g11080D	INDEL	0/1	0/0
chrC03	5398171	5398171	T	G	intronic	BnaC03g11080D	SNP	0/1	0/0
chrC03	5398344	5398344	T	G	downstream	BnaC03g11080D	SNP	0/1	0/0
chrC03	5399919	5399919	A	C	intergenic	BnaC03g11080D;BnaC03g11090D	SNP	1/1	0/0
chrC03	5400065	5400065	G	A	intergenic	BnaC03g11080D;BnaC03g11090D	SNP	1/1	0/0
chrC03	5400074	5400074	G	A	intergenic	BnaC03g11080D;BnaC03g11090D	SNP	1/1	0/0
chrC03	5400144	5400144	C	A	intergenic	BnaC03g11080D;BnaC03g11090D	SNP	1/1	0/0
chrC03	5400356	5400356	-	TCTC	intergenic	BnaC03g11080D;BnaC03g11090D	INDEL	1/1	0/0
chrC03	5400553	5400553	-	T	intergenic	BnaC03g11080D;BnaC03g11090D	INDEL	1/1	0/0
chrC03	5407633	5407634	AG	-	upstream	BnaC03g11100D	INDEL	1/1	0/0
chrC03	5407676	5407676	C	T	upstream	BnaC03g11100D	SNP	0/1	0/0
chrC03	5454865	5454865	T	G	upstream;downstream	BnaC03g11180D;BnaC03g11170D	SNP	0/0	0/1
chrC03	5463729	5463729	G	A	intergenic	BnaC03g11180D;BnaC03g11190D	SNP	0/0	1/1
chrC03	5463731	5463731	G	A	intergenic	BnaC03g11180D;BnaC03g11190D	SNP	1/1	0/0
chrC03	5463740	5463740	G	T	intergenic	BnaC03g11180D;BnaC03g11190D	SNP	0/0	1/1
chrC03	5463747	5463747	G	A	intergenic	BnaC03g11180D;BnaC03g11190D	SNP	0/1	0/0
chrC03	5464236	5464236	T	G	intergenic	BnaC03g11180D;BnaC03g11190D	SNP	0/0	1/1
chrC03	5464248	5464248	C	T	intergenic	BnaC03g11180D;BnaC03g11190D	SNP	0/0	1/1
chrC03	5464260	5464260	G	A	intergenic	BnaC03g11180D;BnaC03g11190D	SNP	0/1	0/0
chrC03	5464270	5464270	A	T	intergenic	BnaC03g11180D;BnaC03g11190D	SNP	0/1	0/0
chrC03	5471453	5471453	T	G	upstream	BnaC03g11190D	INDEL	1/1	0/0
chrC03	5481785	5481785	T	C	exonic	BnaC03g11220D	SNP	0/1	1/1
chrC03	5481810	5481810	G	T	exonic	BnaC03g11220D	SNP	0/1	0/0
chrC03	5481811	5481811	A	G	exonic	BnaC03g11220D	SNP	0/1	0/0
chrC03	5481824	5481824	G	A	exonic	BnaC03g11220D	SNP	0/1	1/1
chrC03	5481827	5481827	A	G	exonic	BnaC03g11220D	SNP	0/1	1/1
chrC03	5500195	5500195	-	T	upstream	BnaC03g11270D	INDEL	0/0	1/1
chrC03	5514512	5514512	A	G	exonic	BnaC03g11310D	SNP	0/0	1/1
chrC03	5514551	5514551	G	A	exonic	BnaC03g11310D	SNP	0/0	1/1
chrC03	5514626	5514626	T	C	exonic	BnaC03g11310D	SNP	0/0	1/1
chrC03	5514638	5514638	T	A	exonic	BnaC03g11310D	SNP	0/0	1/1
chrC03	5514688	5514688	A	G	exonic	BnaC03g11310D	SNP	0/0	1/1
chrC03	5514716	5514716	C	T	exonic	BnaC03g11310D	SNP	0/0	1/1
chrC03	5514771	5514771	A	G	exonic	BnaC03g11310D	SNP	0/0	1/1
chrC03	5514838	5514838	G	A	downstream	BnaC03g11310D	SNP	0/0	1/1
chrC03	5514862	5514862	T	-	downstream	BnaC03g11310D	INDEL	0/0	1/1
chrC03	5514918	5514918	T	C	downstream	BnaC03g11310D	SNP	0/0	1/1
chrC03	5514974	5514974	A	T	downstream	BnaC03g11310D	SNP	0/0	1/1
chrC03	5514984	5514984	C	T	downstream	BnaC03g11310D	SNP	0/0	1/1
chrC03	5515042	5515042	G	A	downstream	BnaC03g11310D	SNP	0/0	1/1
chrC03	5515056	5515056	T	A	downstream	BnaC03g11310D	SNP	0/0	1/1
chrC03	5515121	5515121	-	TTG	downstream	BnaC03g11310D	INDEL	0/0	1/1
chrC03	5515184	5515200	GCCAACGGCCCAACAGT	-	downstream	BnaC03g11310D	INDEL	0/0	1/1
chrC03	5515280	5515280	C	T	downstream	BnaC03g11310D	SNP	0/0	1/1
chrC03	5515333	5515377	TTCTTTCTTTTTTTTTCTTTTTTTTTTTTTTTGAACGAAGTAAAT	-	downstream	BnaC03g11310D	INDEL	0/0	1/1
chrC03	5515451	5515451	T	A	downstream	BnaC03g11310D	SNP	0/0	1/1
chrC03	5515471	5515492	CATGGTCTCTAAAGTATACAAT	-	downstream	BnaC03g11310D	INDEL	0/0	1/1
chrC03	5515570	5515570	T	C	downstream	BnaC03g11310D	SNP	0/0	1/1
chrC03	5515779	5515779	C	A	downstream	BnaC03g11310D	SNP	0/0	1/1
chrC03	5515840	5515840	A	G	intergenic	BnaC03g11310D;BnaC03g11320D	SNP	0/0	1/1
chrC03	5518149	5518149	A	G	upstream	BnaC03g11320D	SNP	0/0	1/1
chrC03	5518216	5518216	C	T	upstream	BnaC03g11320D;BnaC03g11330D	SNP	0/0	1/1
chrC03	5518262	5518262	A	T	upstream	BnaC03g11320D;BnaC03g11330D	SNP	0/0	1/1
chrC03	5518394	5518394	C	T	upstream	BnaC03g11320D;BnaC03g11330D	SNP	0/0	1/1
chrC03	5523503	5523503	G	C	downstream	BnaC03g11330D;BnaC03g11340D	SNP	0/0	1/1
chrC03	5523784	5523784	G	T	exonic	BnaC03g11340D	SNP	0/0	1/1
chrC03	5523811	5523811	T	G	exonic	BnaC03g11340D	SNP	0/0	1/1
chrC03	5523888	5523888	A	T	exonic	BnaC03g11340D	SNP	0/0	1/1
chrC03	5523896	5523896	T	C	exonic	BnaC03g11340D	SNP	0/0	1/1
chrC03	5523998	5523998	G	T	exonic	BnaC03g11340D	SNP	0/0	1/1
chrC03	5524343	5524343	T	G	exonic	BnaC03g11340D	SNP	0/0	1/1
chrC03	5524404	5524404	C	T	exonic	BnaC03g11340D	SNP	0/0	1/1
chrC03	5524462	5524462	A	-	intronic	BnaC03g11340D	INDEL	0/0	1/1
chrC03	5524557	5524557	G	C	intronic	BnaC03g11340D	SNP	0/0	1/1
chrC03	5524893	5524893	T	A	upstream	BnaC03g11340D	SNP	0/0	1/1
chrC03	5524981	5524981	A	T	upstream	BnaC03g11340D	SNP	0/0	1/1
chrC03	5525012	5525012	G	T	upstream	BnaC03g11340D	SNP	0/0	1/1
chrC03	5525016	5525016	A	C	upstream	BnaC03g11340D	SNP	0/0	1/1
chrC03	5525026	5525026	T	C	upstream	BnaC03g11340D	SNP	0/0	1/1
chrC03	5525044	5525044	C	T	upstream	BnaC03g11340D	SNP	0/0	1/1
chrC03	5525050	5525050	T	C	upstream	BnaC03g11340D	SNP	0/0	1/1
chrC03	5525079	5525079	C	T	upstream	BnaC03g11340D	SNP	0/0	1/1
chrC03	5525114	5525114	A	G	upstream	BnaC03g11340D	SNP	0/0	1/1
chrC03	5525123	5525123	A	C	upstream	BnaC03g11340D	SNP	0/0	1/1
chrC03	5525130	5525130	-	T	upstream	BnaC03g11340D	INDEL	0/0	1/1
chrC03	5525256	5525256	C	A	upstream	BnaC03g11340D	SNP	0/0	1/1
chrC03	5525297	5525300	ATAT	-	upstream	BnaC03g11340D	INDEL	0/0	1/1
chrC03	5525516	5525516	-	CA	upstream	BnaC03g11340D	INDEL	0/0	1/1
chrC03	5525584	5525584	C	T	upstream	BnaC03g11340D	SNP	0/0	1/1
chrC03	5525629	5525629	T	G	intergenic	BnaC03g11340D;BnaC03g11350D	SNP	0/0	1/1
chrC03	5525757	5525757	G	C	intergenic	BnaC03g11340D;BnaC03g11350D	SNP	0/0	1/1
chrC03	5525782	5525782	A	T	intergenic	BnaC03g11340D;BnaC03g11350D	SNP	0/0	1/1
chrC03	5525889	5525889	G	A	intergenic	BnaC03g11340D;BnaC03g11350D	SNP	0/0	1/1
chrC03	5525926	5525926	-	TA	intergenic	BnaC03g11340D;BnaC03g11350D	INDEL	0/0	1/1
chrC03	5526023	5526023	G	A	intergenic	BnaC03g11340D;BnaC03g11350D	SNP	0/0	1/1
chrC03	5526063	5526063	A	G	intergenic	BnaC03g11340D;BnaC03g11350D	SNP	0/0	1/1
chrC03	5526166	5526166	T	C	intergenic	BnaC03g11340D;BnaC03g11350D	SNP	0/0	1/1
chrC03	5526266	5526266	C	T	intergenic	BnaC03g11340D;BnaC03g11350D	SNP	0/0	1/1
chrC03	5526302	5526302	A	C	intergenic	BnaC03g11340D;BnaC03g11350D	SNP	0/0	1/1
chrC03	5526307	5526310	TGGG	-	intergenic	BnaC03g11340D;BnaC03g11350D	INDEL	0/0	1/1
chrC03	5526428	5526428	-	T	intergenic	BnaC03g11340D;BnaC03g11350D	INDEL	0/0	1/1
chrC03	5526612	5526612	G	A	intergenic	BnaC03g11340D;BnaC03g11350D	SNP	0/0	1/1
chrC03	5526708	5526708	-	T	intergenic	BnaC03g11340D;BnaC03g11350D	INDEL	0/0	1/1
chrC03	5526796	5526796	G	T	intergenic	BnaC03g11340D;BnaC03g11350D	SNP	0/0	1/1
chrC03	5526839	5526839	A	T	intergenic	BnaC03g11340D;BnaC03g11350D	SNP	0/0	1/1
chrC03	5526855	5526855	-	AA	intergenic	BnaC03g11340D;BnaC03g11350D	INDEL	0/0	1/1
chrC03	5526927	5526927	C	A	intergenic	BnaC03g11340D;BnaC03g11350D	SNP	0/0	1/1
chrC03	5526937	5526937	G	A	intergenic	BnaC03g11340D;BnaC03g11350D	SNP	0/0	1/1
chrC03	5527040	5527040	A	C	intergenic	BnaC03g11340D;BnaC03g11350D	SNP	0/0	1/1
chrC03	5527107	5527107	C	T	intergenic	BnaC03g11340D;BnaC03g11350D	SNP	0/0	1/1
chrC03	5527146	5527146	C	G	intergenic	BnaC03g11340D;BnaC03g11350D	SNP	0/0	1/1
chrC03	5527198	5527198	A	-	intergenic	BnaC03g11340D;BnaC03g11350D	INDEL	0/0	1/1
chrC03	5527206	5527206	G	T	intergenic	BnaC03g11340D;BnaC03g11350D	SNP	0/0	1/1
chrC03	5527404	5527404	A	-	intergenic	BnaC03g11340D;BnaC03g11350D	INDEL	0/0	1/1
chrC03	5527407	5527407	T	G	intergenic	BnaC03g11340D;BnaC03g11350D	SNP	0/0	1/1
chrC03	5527431	5527431	T	G	intergenic	BnaC03g11340D;BnaC03g11350D	SNP	0/0	1/1
chrC03	5527508	5527509	TA	-	intergenic	BnaC03g11340D;BnaC03g11350D	INDEL	0/0	1/1
chrC03	5527640	5527640	G	T	intergenic	BnaC03g11340D;BnaC03g11350D	SNP	0/0	1/1
chrC03	5527679	5527679	A	G	intergenic	BnaC03g11340D;BnaC03g11350D	SNP	0/0	1/1
chrC03	5527777	5527777	C	T	intergenic	BnaC03g11340D;BnaC03g11350D	SNP	0/0	1/1
chrC03	5528027	5528028	AG	-	intergenic	BnaC03g11340D;BnaC03g11350D	INDEL	0/0	1/1
chrC03	5528039	5528039	A	C	intergenic	BnaC03g11340D;BnaC03g11350D	SNP	0/0	1/1
chrC03	5528055	5528055	G	T	intergenic	BnaC03g11340D;BnaC03g11350D	SNP	0/0	1/1
chrC03	5528161	5528161	T	A	intergenic	BnaC03g11340D;BnaC03g11350D	SNP	0/0	1/1
chrC03	5528242	5528242	G	T	intergenic	BnaC03g11340D;BnaC03g11350D	SNP	0/0	1/1
chrC03	5528245	5528245	G	A	intergenic	BnaC03g11340D;BnaC03g11350D	SNP	0/0	1/1
chrC03	5528251	5528251	C	T	intergenic	BnaC03g11340D;BnaC03g11350D	SNP	0/0	1/1
chrC03	5528284	5528284	T	C	intergenic	BnaC03g11340D;BnaC03g11350D	SNP	0/0	1/1
chrC03	5528294	5528294	C	T	intergenic	BnaC03g11340D;BnaC03g11350D	SNP	0/0	1/1
chrC03	5528320	5528320	T	G	intergenic	BnaC03g11340D;BnaC03g11350D	SNP	0/0	1/1
chrC03	5528325	5528325	G	T	intergenic	BnaC03g11340D;BnaC03g11350D	SNP	0/0	1/1
chrC03	5528343	5528343	C	T	intergenic	BnaC03g11340D;BnaC03g11350D	SNP	0/0	1/1
chrC03	5528345	5528345	G	A	intergenic	BnaC03g11340D;BnaC03g11350D	SNP	0/0	1/1
chrC03	5528355	5528355	C	T	intergenic	BnaC03g11340D;BnaC03g11350D	SNP	0/0	1/1
chrC03	5528360	5528360	A	T	intergenic	BnaC03g11340D;BnaC03g11350D	SNP	0/0	1/1
chrC03	5528362	5528362	T	A	intergenic	BnaC03g11340D;BnaC03g11350D	SNP	0/0	1/1
chrC03	5528370	5528370	C	T	intergenic	BnaC03g11340D;BnaC03g11350D	SNP	0/0	1/1
chrC03	5528381	5528381	T	G	intergenic	BnaC03g11340D;BnaC03g11350D	SNP	0/0	1/1
chrC03	5528384	5528384	A	G	intergenic	BnaC03g11340D;BnaC03g11350D	SNP	0/0	1/1
chrC03	5528385	5528385	T	C	intergenic	BnaC03g11340D;BnaC03g11350D	SNP	0/0	1/1
chrC03	5528390	5528390	A	G	intergenic	BnaC03g11340D;BnaC03g11350D	SNP	0/0	1/1
chrC03	5528397	5528397	A	T	intergenic	BnaC03g11340D;BnaC03g11350D	SNP	0/0	1/1
chrC03	5528398	5528398	A	T	intergenic	BnaC03g11340D;BnaC03g11350D	SNP	0/0	1/1
chrC03	5528622	5528622	C	T	intergenic	BnaC03g11340D;BnaC03g11350D	SNP	0/0	1/1
chrC03	5528671	5528671	T	-	intergenic	BnaC03g11340D;BnaC03g11350D	INDEL	0/0	1/1
chrC03	5528753	5528753	-	TT	intergenic	BnaC03g11340D;BnaC03g11350D	INDEL	0/0	1/1
chrC03	5528756	5528756	T	A	intergenic	BnaC03g11340D;BnaC03g11350D	SNP	0/0	1/1
chrC03	5528799	5528799	G	A	intergenic	BnaC03g11340D;BnaC03g11350D	SNP	0/0	1/1
chrC03	5528859	5528859	-	GTATAT	intergenic	BnaC03g11340D;BnaC03g11350D	INDEL	0/0	44198
chrC03	5528854	5528854	-	TG	intergenic	BnaC03g11340D;BnaC03g11350D	INDEL	0/0	44198
chrC03	5529002	5529002	T	C	intergenic	BnaC03g11340D;BnaC03g11350D	SNP	0/0	1/1
chrC03	5529036	5529036	G	C	intergenic	BnaC03g11340D;BnaC03g11350D	SNP	0/0	1/1
chrC03	5529247	5529247	C	A	intergenic	BnaC03g11340D;BnaC03g11350D	SNP	0/0	1/1
chrC03	5529336	5529360	TAGGCATATATTAGACAATATATAA	-	intergenic	BnaC03g11340D;BnaC03g11350D	INDEL	0/0	1/1
chrC03	5529386	5529386	T	C	intergenic	BnaC03g11340D;BnaC03g11350D	SNP	0/0	1/1
chrC03	5529487	5529487	T	A	intergenic	BnaC03g11340D;BnaC03g11350D	SNP	0/0	1/1
chrC03	5529596	5529596	C	T	intergenic	BnaC03g11340D;BnaC03g11350D	SNP	0/0	1/1
chrC03	5529676	5529676	G	A	downstream	BnaC03g11350D	SNP	0/0	1/1
chrC03	5529863	5529863	G	A	downstream	BnaC03g11350D	SNP	0/0	1/1
chrC03	5529913	5529913	T	G	downstream	BnaC03g11350D	SNP	0/0	1/1
chrC03	5529955	5529955	A	T	downstream	BnaC03g11350D	SNP	0/0	1/1
chrC03	5530133	5530134	AA	-	downstream	BnaC03g11350D	INDEL	0/0	1/1
chrC03	5530190	5530190	G	A	downstream	BnaC03g11350D	SNP	0/0	1/1
chrC03	5530205	5530205	-	A	downstream	BnaC03g11350D	INDEL	0/0	1/1
chrC03	5530455	5530455	C	T	downstream	BnaC03g11350D	SNP	0/0	1/1
chrC03	5530460	5530460	T	C	downstream	BnaC03g11350D	SNP	0/0	1/1
chrC03	5530484	5530484	T	C	downstream	BnaC03g11350D	SNP	0/0	1/1
chrC03	5530508	5530508	C	G	downstream	BnaC03g11350D	SNP	0/0	1/1
chrC03	5530572	5530574	AAA	-	downstream	BnaC03g11350D	INDEL	0/0	1/1
chrC03	5530621	5530621	T	-	exonic	BnaC03g11350D	INDEL	0/0	1/1
aStart indicates the starting position of sequence variation. bEnd indicates the end position of sequence variation. cGenotype of reference genome. dAllelic variation. eFunctional region: upstream, the upstream region from the transcriptional start site of target gene; downstream, the downstream region from the transcriptional termination site of target gene; exonic, exon region; intronic, intron…
